# Supplementary material for: Interaction of TPPP3 with VDAC1 Promotes Endothelial Injury through Activation of Reactive Oxygen Species
Source: Oxid Med Cell Longev. 2020 Oct 2;2020:5950195. doi: 10.1155/2020/5950195 (PMC7556057; doi:10.1155/2020/5950195)
Supplement: Supplementary Materials — Table S1: Potential interacting proteins of TPPP3 found in liquid chromatography/mass spectrometry (LC/MS) analysis. [file 5950195.f1.xlt]

## Sheet: proteinGroups
id	Peptide IDs	Oxidation (M) Site IDs	Oxidation (M) Site Positions	Protein IDs	Majority Protein IDs	Peptide Counts (all)	Peptide Counts (razor+unique)	Peptide Counts (unique)	Protein Names	Gene Names	Protein Descriptions	Uniprot	Proteins	Peptides	Razor Peptides	Unique Peptides	Sequence Coverage [%]	Unique + Razor Sequence Coverage [%]	Unique Sequence Coverage [%]	Mol. Weight [kDa]	Sequence Length	PEP	Intensity	Only identified by site	Reverse	Contaminant
471	334;345;622;636;1755;1856;2042;3485;3502			IPI00418313;IPI00298788;IPI00414335;IPI00556173;IPI00298789;IPI00219330;IPI00556364	IPI00418313;IPI00298788;IPI00414335;IPI00556173;IPI00298789;IPI00219330;IPI00556364	9;9;9;9;9;9;5	9;9;9;9;9;9;5	9;9;9;9;9;9;5	Double-stranded RNA-binding protein 76;Interleukin enhancer-binding factor 3;M-phase phosphoprotein 4;Nuclear factor associated with dsRNA;Nuclear factor of activated T-cells 90 kDa;Translational control protein 80;Putative uncharacterized protein ILF3;cDNA FLJ77456, highly similar to Homo sapiens interleukin enhancer binding factor 3, 90kDa (ILF3), transcript variant 2, mRNA;cDNA FLJ58050, highl…	DRBF;ILF3;MPHOSPH4;NF90	interleukin enhancer binding factor 3 isoform d;Isoform 1 of Interleukin enhancer-binding factor 3;Isoform 3 of Interleukin enhancer-binding factor 3;Isoform 6 of Interleukin enhancer-binding factor 3;Isoform 2 of Interleukin enhancer-binding factor 3;Isof	Q12906-4;Q12906;Q12906-1;Q12906-3;C9JFV5;Q12906-6;A8K590;Q12906-2;Q12906-5;B4DDF3;B4DFG4;Q59GP7	7	9	9	9	11.2	11.2	11.2	95.807	898	1.1392e-22	9268000
409	327;568;630;642;713;1454;2376;2637;3145			IPI00930688;IPI00180675;IPI00218343;IPI00792677;IPI00387144;CON__ENSEMBL:ENSBTAP00000016242;IPI00793930;IPI00166768;IPI00478908;IPI00179709;IPI00218345;IPI00915791;IPI00410402;IPI00007750;IPI00873427;IPI00794663;IPI00936821;IPI00795002;IPI00784332;IPI00952875;IPI00791613;IPI00646909;IPI00792478;IPI00335314;IPI00909762;IPI00794009;IPI00916823;IPI00916391;IPI00797717;IPI00917863;IPI00853556;IPI0001…	IPI00930688;IPI00180675;IPI00218343;IPI00792677;IPI00387144;CON__ENSEMBL:ENSBTAP00000016242;IPI00793930;IPI00166768;IPI00478908;IPI00179709;IPI00218345;IPI00915791;IPI00410402;IPI00007750;IPI00873427;IPI00794663;IPI00936821;IPI00795002	9;9;9;9;8;8;7;7;7;6;6;6;5;5;5;5;5;5;4;3;3;3;3;3;3;2;2;2;2;2;2;1;1;1	9;9;9;9;8;8;7;7;7;6;6;6;5;5;5;5;5;5;4;3;3;3;3;3;3;2;2;2;2;2;2;1;1;1	9;9;9;9;8;8;7;7;7;6;6;6;5;5;5;5;5;5;4;3;3;3;3;3;3;2;2;2;2;2;2;1;1;1	Alpha-tubulin ubiquitous;Tubulin alpha-1B chain;Tubulin alpha-ubiquitous chain;Tubulin K-alpha-1;cDNA FLJ78587;cDNA FLJ32131 fis, clone PEBLM2000267, highly similar to Tubulin alpha-ubiquitous chain;cDNA FLJ37398 fis, clone BRAMY2027467, highly similar to Tubulin alpha-ubiquitous chain;Alpha-tubulin 3;Tubulin alpha-1A chain;Tubulin alpha-3 chain;Tubulin B-alpha-1;Alpha-tubulin;Alpha-tubulin 6;Tub…	TUBA1B;TUBA1A;TUBA3;TUBA1C;TUBA6;TUBA2;TUBA3C;TUBA3D;hCG_19100;TUBA3E;TUBA1;TUBA4A;hCG_2013418	Tubulin alpha-1B chain;Tubulin alpha-1A chain;Tubulin alpha-1C chain;cDNA FLJ60097, highly similar to Tubulin alpha-ubiquitous chain;cDNA FLJ55956, highly similar to Tubulin alpha-6 chain;>ENSEMBL:ENSBTAP00000016242 (Bos taurus) similar to alpha-tubulin I	P68363;A8JZY9;B3KPS3;B3KT06;Q71U36;A8K0B8;Q9UQM3;Q9BQE3;Q53GA7;B4DDU2;B7Z1K5;Q8WU19;Q8N532;Q13748-1;Q13748;Q1ZYQ1;Q13748-2;Q6PEY2;P68366;A6NCC1;A8MUB1;B4DQK4	34	9	9	9	25.1	25.1	25.1	50.151	451	1.9049e-40	15788000			+
512	606;613;1989;2022;2116;2562;2715;3333;3596			IPI00292953;IPI00759532;IPI00759780;IPI00910842	IPI00292953;IPI00759532;IPI00759780;IPI00910842	9;9;9;9	9;9;9;9	9;9;9;9	Ankycorbin;Ankyrin repeat and coiled-coil structure-containing protein;Novel retinal pigment epithelial cell protein;Retinoic acid-induced protein 14;cDNA FLJ13073 fis, clone NT2RP3001854, highly similar to Ankycorbin;cDNA FLJ53145, highly similar to Ankycorbin	KIAA1334;NORPEG;RAI14	Isoform 2 of Ankycorbin;Isoform 1 of Ankycorbin;Isoform 3 of Ankycorbin;retinoic acid induced 14 isoform b	Q9P0K7-2;Q9P0K7;Q9P0K7-1;Q9P0K7-3;B3KMZ9;B4DNL3	4	9	9	9	10.6	10.6	10.6	110.42	983	1.4338e-25	3083300
185	66;306;859;1230;2121;2122;2904;2979;3303	115	61	IPI00013485;IPI00165486;IPI00479366;IPI00871956;IPI00943304;IPI00940323;IPI00386445;IPI00877829;IPI00798353;IPI00878297;IPI00878284;IPI00479281;IPI00442381	IPI00013485;IPI00165486;IPI00479366;IPI00871956;IPI00943304;IPI00940323;IPI00386445	9;9;7;7;6;5;5;3;3;2;2;1;1	9;9;7;7;6;5;5;3;3;2;2;1;1	9;9;7;7;6;5;5;3;3;2;2;1;1	40S ribosomal protein S2;40S ribosomal protein S4;Protein LLRep3;Similar to 40S ribosomal protein S2;Ribosomal protein S2;RPS2 protein;Ribosomal protein S2, isoform CRA_b	RPS2;RPS4;LOC392781;tcag7.979;rps2;OK/KNS-cl.6;hCG_1990006;OK/KNS-cl.7	40S ribosomal protein S2;31 kDa protein;Putative uncharacterized protein ENSP00000351543 (Fragment);Similar to Ribosomal protein S2;31 kDa protein;30 kDa protein;Ribosomal protein S2, isoform CRA_b	P15880;A4D0Y7;O60249;Q3KQT6;Q6IPX5;Q8J014;Q8N5L9;Q8NI62;Q9BSW5;A6NI39;Q8NI61	13	9	9	9	27.6	27.6	27.6	31.324	293	1.819e-24	45921000
284	98;1610;1787;1901;1981;2014;2410;3324;3626			IPI00024067;IPI00455383;IPI00022881;IPI00300446	IPI00024067;IPI00455383	9;9;3;3	9;9;3;3	9;9;3;3	Clathrin heavy chain 1;Clathrin heavy chain on chromosome 17	CLH17;CLTC;CLTCL2;KIAA0034	Isoform 1 of Clathrin heavy chain 1;Isoform 2 of Clathrin heavy chain 1	Q00610-1;Q00610;Q00610-2	4	9	9	9	7.1	7.1	7.1	191.61	1675	1.5987e-25	3309600
460	1051;1924;2189;2551;3421;3438;3445;3617;3618	277;278	130;331	IPI00219018;IPI00789134;IPI00795257;IPI00788737;CON__P10096;IPI00794605;IPI00797221;IPI00795622;IPI00793922;IPI00879148	IPI00219018;IPI00789134;IPI00795257;IPI00788737;CON__P10096;IPI00794605	9;8;8;6;5;5;4;3;2;1	9;8;8;6;5;5;4;3;2;1	9;8;8;6;5;5;4;3;2;1	Glyceraldehyde-3-phosphate dehydrogenase;Glyceraldehyde 3-phosphate dehydrogenase	CDABP0047;GAPD;GAPDH;OK/SW-cl.12	Glyceraldehyde-3-phosphate dehydrogenase;Glyceraldehyde 3-phosphate dehydrogenase;32 kDa protein;39 kDa protein;>P10096 SWISS-PROT:P10096 (Bos taurus) Glyceraldehyde-3-phosphate dehydrogenase;18 kDa protein	P04406;A4UCT1;Q16768;Q2TSD0;Q5ZEY3;P10096	10	9	9	9	29.9	29.9	29.9	36.053	335	8.3454e-45	31604000			+
223	239;609;1143;1600;1996;2018;2260;2332;2698;2714;3076;3126;3266;3670	124	253	IPI00017617;IPI00798375	IPI00017617;IPI00798375	14;13	14;13	9;8	DEAD box protein 5;Probable ATP-dependent RNA helicase DDX5;RNA helicase p68;cDNA FLJ53366, highly similar to Probable ATP-dependent RNA helicase DDX5 (EC 3.6.1.-);ATP-dependent RNA helicase DDX5;Putative uncharacterized protein;Putative uncharacterized protein DKFZp686J01190;cDNA FLJ59339, highly similar to Probable ATP-dependent RNA helicase DDX5 (EC 3.6.1.-);cDNA FLJ59357, highly similar to Pr…	DDX5;G17P1;HELR;HLR1;DKFZp686J01190	Probable ATP-dependent RNA helicase DDX5;cDNA FLJ59357, highly similar to Probable ATP-dependent RNA helicase DDX5	P17844;B4DN41;B5BUE6;Q59E92;Q7Z2V5;B4DLW8;B4DNG2	2	14	14	9	22.8	22.8	14.5	69.147	614	6.8026e-32	28226000
323	481;893;974;1440;1615;1883;1973;3497;3510	194	101	IPI00027252;IPI00797822	IPI00027252;IPI00797822	9;8	9;8	9;8	B-cell receptor-associated protein BAP37;D-prohibitin;Prohibitin-2;Repressor of estrogen receptor activity;PNAS-141;cDNA FLJ56579, highly similar to Prohibitin-2;cDNA FLJ60175, highly similar to Prohibitin-2	BAP;PHB2;REA	Prohibitin-2;cDNA FLJ56579, highly similar to Prohibitin-2	Q99623;Q9BXV3;B4DP75;B4DW05	2	9	9	9	35.5	35.5	35.5	33.296	299	1.9919e-27	3541900
650	589;1096;1674;1795;1916;2503;3023;3146;3337	364	155	IPI00465361;IPI00397611;IPI00909231	IPI00465361;IPI00397611	9;6;1	9;6;1	9;6;1	60S ribosomal protein L13;Breast basic conserved protein 1;Ribosomal protein L13	BBC1;OK/SW-cl.46;RPL13;hCG_1723872	60S ribosomal protein L13;24 kDa protein	P26373;A8K4C8;B4DLX3;O60250;Q6NZ55	3	9	9	9	41.2	41.2	41.2	24.261	211	7.5309e-64	48844000
534	113;471;579;1455;1609;1613;2271;3218;3278			IPI00300371;IPI00179138;IPI00828110	IPI00300371	9;4;3	9;4;3	9;4;3	Pre-mRNA-splicing factor SF3b 130 kDa subunit;Spliceosome-associated protein 130;Splicing factor 3B subunit 3;STAF130;cDNA FLJ78677, highly similar to Homo sapiens splicing factor 3b, subunit 3, 130kDa (SF3B3), mRNA;cDNA FLJ10435 fis, clone NT2RP1000493, highly similar to Splicing factor 3B subunit 3;cDNA FLJ90452 fis, clone NT2RP3001475, highly similar to Splicing factor 3B subunit 3	KIAA0017;SAP130;SF3B3	Isoform 1 of Splicing factor 3B subunit 3	Q15393-1;Q15393;A8K6V3;B3KM77;B3KQH1	3	9	9	9	8.4	8.4	8.4	135.58	1217	1.3818e-24	3696700
490	227;635;654;655;1877;3093;3171;3455;3724	291	40	IPI00220834;IPI00871391;IPI00925823;IPI00926445	IPI00220834	9;1;1;1	9;1;1;1	9;1;1;1	86 kDa subunit of Ku antigen;ATP-dependent DNA helicase 2 subunit 2;ATP-dependent DNA helicase II 80 kDa subunit;CTC box-binding factor 85 kDa subunit;DNA repair protein XRCC5;Ku80;Ku86;Lupus Ku autoantigen protein p86;Nuclear factor IV;Thyroid-lupus autoantigen;X-ray repair complementing defective repair in Chinese hamster cells 5 (double-strand-break rejoining);X-ray repair cross-complementing …	G22P2;XRCC5	ATP-dependent DNA helicase 2 subunit 2	P13010;Q53T09;Q53TC2	4	9	9	9	11.7	11.7	11.7	82.704	732	4.8428e-24	9646600
200	594;1178;1838;2304;2531;2619;3265;3477			IPI00014516;IPI00218694;IPI00925125;IPI00218695;IPI00218696;IPI00333771;IPI00816770;IPI00926274;IPI00807611;IPI00926763;IPI00925322;IPI00926955	IPI00014516;IPI00218694;IPI00925125;IPI00218695;IPI00218696;IPI00333771;IPI00816770;IPI00926274	8;8;8;8;8;8;7;6;3;2;1;1	8;8;8;8;8;8;7;6;3;2;1;1	8;8;8;8;8;8;7;6;3;2;1;1	Caldesmon;cDNA FLJ76646, highly similar to Homo sapiens caldesmon 1 (CALD1), transcript variant 3, mRNA;cDNA FLJ53193, highly similar to Homo sapiens caldesmon 1 (CALD1), transcript variant 5, mRNA;Caldesmon 1, isoform CRA_b;NAG22 protein;cDNA FLJ59374, highly similar to Homo sapiens caldesmon 1 (CALD1), transcript variant 2, mRNA;cDNA FLJ55017, highly similar to Caldesmon;CALD1 protein;Putative …	CAD;CALD1;CDM;hCG_17453;DKFZp686P03208;DKFZp779D0769	Isoform 1 of Caldesmon;Isoform 2 of Caldesmon;caldesmon 1 isoform 3;Isoform 3 of Caldesmon;cDNA FLJ53193, highly similar to Homo sapiens caldesmon 1 (CALD1), transcript variant 5, mRNA;Isoform 5 of Caldesmon;Putative uncharacterized protein DKFZp779D0769;P	Q05682-1;Q05682;Q05682-2;A8K0X1;Q05682-3;Q05682-4;B7Z6G4;Q9NYG1;Q05682-5;B4DPW5;B4E3I0;Q6P707;Q6PJM5;Q7Z2Y9;Q5HY93;C9J813	12	8	8	8	13.4	13.4	13.4	93.249	793	2.9348e-30	3778400
692	239;499;575;731;1143;1600;1908;2164;2260;2333;2698;3013;3476	124;386	211;330	IPI00940000;IPI00889541;IPI00651677;IPI00651653;IPI00947363;IPI00952778;IPI00879638;IPI00847768;IPI00023785	IPI00940000;IPI00889541;IPI00651677;IPI00651653;IPI00947363;IPI00952778;IPI00879638	13;13;13;13;12;12;9;1;1	8;8;8;8;8;8;6;1;1	8;8;8;8;8;8;6;1;1	DEAD box polypeptide 17 isoform p82 variant;DEAD box protein 17;DEAD box protein p72;Probable ATP-dependent RNA helicase DDX17;RNA-dependent helicase p72;DEAD (Asp-Glu-Ala-Asp) box polypeptide 17;Putative uncharacterized protein DDX17;cDNA FLJ58652, highly similar to Probable ATP-dependent RNA helicase DDX17 (EC 3.6.1.-)	DDX17;RP3-434P1.4-009;RP3-434P1.4-005	DEAD box polypeptide 17 isoform 3;Isoform 4 of Probable ATP-dependent RNA helicase DDX17;Isoform 2 of Probable ATP-dependent RNA helicase DDX17;Isoform 3 of Probable ATP-dependent RNA helicase DDX17;Putative uncharacterized protein DDX17;Putative uncharact	Q59F66;Q92841-4;Q92841;Q92841-2;B1AHM1;Q92841-3;C9J5E1;Q92841-1;C9JMU5;B1AHM2;B4DZQ7	9	13	8	8	19.6	12.6	12.6	80.457	731	5.498e-38	7294800
619	136;508;1536;2137;2382;2909;3210;3447			IPI00926109;IPI00411733;IPI00927809;IPI00477295;IPI00164906;IPI00795005;IPI00440661;IPI00793739	IPI00926109;IPI00411733;IPI00927809;IPI00477295	8;8;8;8;3;2;1;1	8;8;8;8;3;2;1;1	8;8;8;8;3;2;1;1	DEAH box protein 30;Putative ATP-dependent RNA helicase DHX30;Putative uncharacterized protein DHX30	DDX30;DHX30;KIAA0890	Isoform 2 of Putative ATP-dependent RNA helicase DHX30;Isoform 1 of Putative ATP-dependent RNA helicase DHX30;Putative uncharacterized protein DHX30;Isoform 3 of Putative ATP-dependent RNA helicase DHX30	Q7L2E3-2;Q7L2E3;Q7L2E3-1;C9JC37;Q7L2E3-3	8	8	8	8	6.4	6.4	6.4	136.11	1222	2.6321e-18	2786500
427	578;646;647;1089;1419;2431;2830;3007;3008	262	137	IPI00215965;IPI00465365;IPI00797148;IPI00760620;IPI00644968;IPI00879501;IPI00954480;IPI00879518;IPI00411329;IPI00797902;IPI00176692;IPI00909288;IPI00908994;IPI00742127;IPI00789127;IPI00869068	IPI00215965;IPI00465365;IPI00797148;IPI00760620;IPI00644968;IPI00879501;IPI00954480;IPI00879518;IPI00411329;IPI00797902	9;9;9;8;6;6;6;6;5;5;4;4;4;3;3;2	8;8;8;7;5;5;5;5;4;4;4;4;4;2;2;2	8;8;8;7;5;5;5;5;4;4;4;4;4;2;2;2	Helix-destabilizing protein;Heterogeneous nuclear ribonucleoprotein A1;hnRNP core protein A1;Single-strand RNA-binding protein;HNRPA1 protein;Putative uncharacterized protein;hnRNP core protein A1-like 3;Putative heterogeneous nuclear ribonucleoprotein A1-like 3;Heterogeneous nuclear ribonucleoprotein A1-like 2;hnRNP core protein A1-like 2;Putative uncharacterized protein ENSP00000383298	HNRNPA1;HNRPA1;HNRPA1L3;HNRNPA1L;HNRNPA1L2	Isoform A1-B of Heterogeneous nuclear ribonucleoprotein A1;Isoform A1-A of Heterogeneous nuclear ribonucleoprotein A1;Isoform 2 of Heterogeneous nuclear ribonucleoprotein A1;Similar to Heterogeneous nuclear ribonucleoprotein A1;Putative heterogeneous nucle	P09651-1;P09651;P09651-2;Q3MI39;Q6IPF2;Q9BSM5;P09651-3;P0C7M2;Q32P51;Q0VAC0;C9JCD7;A6NCA2	16	9	8	8	26.9	24.5	24.5	38.845	372	1.8307e-54	19140000
441	1088;1733;1937;1938;2622;3353;3387;3551			IPI00477313;IPI00216592;IPI00909232;IPI00759596;IPI00759822;IPI00027569;IPI00735540;IPI00887991;IPI00911096;IPI00868835;IPI00910718;IPI00910666;IPI00877664	IPI00477313;IPI00216592;IPI00909232;IPI00759596;IPI00759822;IPI00027569;IPI00735540;IPI00887991;IPI00911096	8;8;8;6;6;5;5;5;5;3;3;3;2	8;8;8;6;6;5;5;5;5;3;3;3;2	8;8;8;6;6;5;5;5;5;3;3;3;2	Heterogeneous nuclear ribonucleoproteins C1/C2;cDNA FLJ75154, highly similar to Homo sapiens heterogeneous nuclear ribonucleoprotein C (C1/C2), mRNA;cDNA, FLJ92712, highly similar to Homo sapiens heterogeneous nuclear ribonucleoprotein C (C1/C2) (HNRPC), transcript variant 1, mRNA;cDNA, FLJ92657, highly similar to Homo sapiens heterogeneous nuclear ribonucleoprotein C (C1/C2) (HNRPC), transcript …	HNRNPC;HNRPC;HNRNPCL1;HNRPCL1;LOC440563;LOC649330	Isoform C2 of Heterogeneous nuclear ribonucleoproteins C1/C2;Isoform C1 of Heterogeneous nuclear ribonucleoproteins C1/C2;cDNA FLJ53542, highly similar to Heterogeneous nuclear ribonucleoproteins C;Isoform 4 of Heterogeneous nuclear ribonucleoproteins C1/C	P07910-1;P07910;A8K9A4;B2R603;P07910-2;B2R5W2;B3KX96;B4DY08;P07910-4;P07910-3;O60812;B2RP44;B7ZW41;Q6PKD2;B2RXH8;B7ZW38;B4DQQ2	13	8	8	8	21.2	21.2	21.2	33.67	306	2.0276e-24	17834000
702	1004;1387;2224;2225;2341;2411;3687;3712			IPI00873622;IPI00746165;IPI00939854;IPI00903292;IPI00908482;IPI00909688;IPI00940664	IPI00873622;IPI00746165;IPI00939854;IPI00903292	8;8;6;4;2;1;1	8;8;6;4;2;1;1	8;8;6;4;2;1;1	Putative uncharacterized protein WDR1;WD repeat domain 1, isoform CRA_a;WD repeat-containing protein 1 isoform 1 variant;Actin-interacting protein 1;NORI-1;WD repeat-containing protein 1;cDNA FLJ45763 fis, clone N1ESE2000698, highly similar to WD repeat protein 1;cDNA FLJ58303, highly similar to WD repeat protein 1	WDR1;hCG_19377	Putative uncharacterized protein WDR1;Isoform 1 of WD repeat-containing protein 1;cDNA FLJ45763 fis, clone N1ESE2000698, highly similar to WD repeat protein 1;Isoform 2 of WD repeat-containing protein 1	A8MVA9;Q53GN4;Q53H17;Q59ER5;O75083-1;O75083;B3KXN4;O75083-3;B4DY05	7	8	8	8	14.3	14.3	14.3	66.182	607	5.7247e-16	33036000
634	43;231;875;1651;1925;2019;3246;3251	358;359	38;229	IPI00419880;IPI00472119;IPI00942312;IPI00736161;IPI00738052	IPI00419880;IPI00472119;IPI00942312	8;8;5;2;1	8;8;5;2;1	8;8;5;2;1	40S ribosomal protein S3a;v-fos transformation effector protein;cDNA FLJ78591, highly similar to Homo sapiens ribosomal protein S3A (RPS3A), mRNA;cDNA FLJ51870, highly similar to 40S ribosomal protein S3a;Ribosomal protein S3A;Putative uncharacterized protein ENSP00000404946	FTE1;MFTL;RPS3A	40S ribosomal protein S3a;30 kDa protein;Putative uncharacterized protein ENSP00000404946	P61247;A8K4W0;B7Z3M5;Q6NXR8;C9JC00	5	8	8	8	28.4	28.4	28.4	29.945	264	8.8171e-18	43867000
96	570;620;686;952;1014;1413;1463;1653;1977	88;89	59;250	IPI00005969;IPI00873484	IPI00005969;IPI00873484	9;9	9;9	8;8	CapZ alpha-1;F-actin-capping protein subunit alpha-1;cDNA FLJ75422, highly similar to Homo sapiens capping protein (actin filament) muscle Z-line, alpha 1, mRNA	CAPZA1	F-actin-capping protein subunit alpha-1;Putative uncharacterized protein CAPZA1 (Fragment)	P52907;A8K0T9;A8MV55	2	9	9	8	49	49	45.5	32.922	286	4.6266e-118	39173000
343	556;1399;1400;1579;2427;2552;2846;3413	203;204	64;120	IPI00029744;IPI00922415;IPI00946606;IPI00947310	IPI00029744;IPI00922415;IPI00946606;IPI00947310	8;7;7;5	8;7;7;5	8;7;7;5	PWP1-interacting protein 17;Single-stranded DNA-binding protein, mitochondrial;cDNA, FLJ93504, Homo sapiens single-stranded DNA binding protein 1 (SSBP1), mRNA;Single-stranded DNA binding protein 1;Single-stranded DNA binding protein 1, isoform CRA_a;cDNA FLJ51825, highly similar to Single-stranded DNA-binding protein, mitochondrial;Single-stranded DNA binding protein 1, isoform CRA_c;Putative un…	SSBP;SSBP1;hCG_2014251;tcag7.401	Single-stranded DNA-binding protein, mitochondrial;cDNA FLJ51825, highly similar to Single-stranded DNA-binding protein, mitochondrial;16 kDa protein;Putative uncharacterized protein SSBP1	Q04837;A4D1U3;Q567R6;B7Z268;C9K0U8	4	8	8	8	58.1	58.1	58.1	17.259	148	1.7062e-52	87534000
123	65;581;1073;1144;1322;1370;1631;2998			IPI00008438;IPI00749512;IPI00478810;IPI00025842;IPI00398673;IPI00414852;IPI00816715	IPI00008438;IPI00749512;IPI00478810;IPI00025842;IPI00398673;IPI00414852	8;7;6;4;4;4;2	8;7;6;4;4;4;2	8;7;6;4;4;4;2	40S ribosomal protein S10;Ribosomal protein S10 variant;Ribosomal protein S10;Putative 40S ribosomal protein S10-like	RPS10;RP11-375E1__A.4-005;RPS10L;RPS10P5	40S ribosomal protein S10;Ribosomal protein S10 variant (Fragment);Ribosomal protein S10;Putative 40S ribosomal protein S10-like protein;17 kDa protein;15 kDa protein	P46783;Q59GE4;Q5TZB9;Q9NQ39	7	8	8	8	44.2	44.2	44.2	18.898	165	1.8277e-27	27294000
635	228;552;699;1197;1597;2299;2976;3633			IPI00420014;IPI00740142;IPI00927472;IPI00953667;IPI00168235	IPI00420014;IPI00740142	8;7;2;1;1	8;7;2;1;1	8;7;2;1;1	Activating signal cointegrator 1 complex subunit 3-like 1;BRR2 homolog;U5 small nuclear ribonucleoprotein 200 kDa helicase;U5 snRNP-specific 200 kDa protein;SNRNP200 protein;cDNA FLJ55548, highly similar to U5 small nuclear ribonucleoprotein 200 kDa helicase (EC 3.6.1.-);cDNA FLJ13778 fis, clone PLACE4000431, highly similar to H.sapiens U5 snRNP-specific 200kD protein;PRO2281;Putative RNA helicase	ASCC3L1;HELIC2;KIAA0788;SNRNP200	Isoform 1 of U5 small nuclear ribonucleoprotein 200 kDa helicase;similar to U5 snRNP-specific 200kD protein, partial	O75643-1;O75643;A2RRQ7;A4FU77;B4E150;Q5ZF01;Q7L5W4;Q9H8B9;Q9P172;Q9UNV9	5	8	8	8	4.4	4.4	4.4	244.5	2136	3.6007e-31	2323100
306	204;445;1074;2061;2343;2814;3147;3590			IPI00025874;IPI00793589;IPI00945851	IPI00025874;IPI00793589	8;7;2	8;7;2	8;7;2	Dolichyl-diphosphooligosaccharide--protein glycosyltransferase 67 kDa subunit;Dolichyl-diphosphooligosaccharide--protein glycosyltransferase subunit 1;Ribophorin I;Ribophorin-1;Ribophorin I variant;RPN1 protein;Similar to ribophorin I;cDNA FLJ51740, highly similar to Dolichyl-diphosphooligosaccharide--proteinglycosyltransferase 67 kDa subunit (EC 2.4.1.119);cDNA FLJ51908, highly similar to Dolich…	RPN1	Dolichyl-diphosphooligosaccharide--protein glycosyltransferase subunit 1 precursor;cDNA FLJ51740, highly similar to Dolichyl-diphosphooligosaccharide--proteinglycosyltransferase 67 kDa subunit	P04843;Q53EP4;Q6IBR0;Q96HX3;B4DL99;B4DNJ5;B7Z4L4	3	8	8	8	14.9	14.9	14.9	72.777	646	1.9984e-27	3590300
249	103;124;999;1145;1303;1714;1919;2262			IPI00021248;IPI00556429;IPI00455896	IPI00021248;IPI00556429	8;7;1	8;7;1	8;7;1	Polo-like kinase 1;Serine/threonine-protein kinase 13;Serine/threonine-protein kinase PLK1;cDNA, FLJ93730, highly similar to Homo sapiens polo-like kinase (Drosophila) (PLK), mRNA;cDNA FLJ51423, highly similar to Serine/threonine-protein kinase PLK1 (EC 2.7.11.21);Polo-like kinase variant	PLK;PLK1	Serine/threonine-protein kinase PLK1;Polo-like kinase variant (Fragment)	P53350;B2R841;B4E083;Q59GD0	3	8	8	8	15.8	15.8	15.8	68.254	603	9.2808e-28	4665400
58	288;527;662;1397;1761;1827;2180;3183	53;54	285;333	IPI00002375;IPI00645850;IPI00872080	IPI00002375;IPI00645850;IPI00872080	8;6;6	8;6;6	8;6;6	Erythrocyte tropomodulin;Tropomodulin-1;cDNA, FLJ95355, highly similar to Homo sapiens tropomodulin 1 (TMOD1), mRNA;cDNA FLJ38429 fis, clone FEBRA2013465, highly similar to Tropomodulin-1;Tropomodulin 1	D9S57E;TMOD;TMOD1;RP11-244N9.1-002	Tropomodulin-1;cDNA FLJ38429 fis, clone FEBRA2013465, highly similar to Tropomodulin-1;Putative uncharacterized protein TMOD1 (Fragment)	P28289;B2RB77;Q5T7W3;A8MVS9	3	8	8	8	27	27	27	40.569	359	9.2986e-22	9236800
90	1498;1505;2428;2665;3460;3506;3621;3666			IPI00005198;IPI00641665;IPI00643578	IPI00005198;IPI00641665	8;4;2	8;4;2	8;4;2	Interleukin enhancer-binding factor 2;Nuclear factor of activated T-cells 45 kDa;cDNA FLJ51660, highly similar to Interleukin enhancer-binding factor 2;Interleukin enhancer binding factor 2 variant	ILF2;NF45;PRO3063	Interleukin enhancer-binding factor 2;12 kDa protein	Q12905;B4DY09;Q53FG3	3	8	8	8	25.4	25.4	25.4	43.062	390	1.3574e-21	8647500
677	23;197;1314;1321;1348;1767;1985;1987;2012;2047;2570;2784;2858;3192;3194	372;373	164;180	IPI00554711;IPI00791432;IPI00788705;IPI00790671;IPI00017292;IPI00927799;IPI00219893	IPI00554711	15;7;7;7;1;1;1	15;7;7;7;1;1;1	8;0;0;0;1;1;1	Catenin gamma;Desmoplakin III;Desmoplakin-3;Junction plakoglobin;Plakoglobin	CTNNG;DP3;JUP	Junction plakoglobin	P14923;Q7KZ86	7	15	15	8	23.5	23.5	12.2	81.744	745	2.2336e-46	14947000
378	422;545;546;592;600;2257;3381	216;217	124;192	IPI00916600;IPI00916768;IPI00794543;IPI00075248;IPI00386621;IPI00945782;IPI00915959	IPI00916600;IPI00916768;IPI00794543;IPI00075248;IPI00386621;IPI00945782	7;7;7;7;6;6;1	7;7;7;7;6;6;1	7;7;7;7;6;6;1	cDNA FLJ75174, highly similar to Homo sapiens calmodulin 1 (phosphorylase kinase, delta), mRNA;cDNA, FLJ96792, highly similar to Homo sapiens calmodulin 2 (phosphorylase kinase, delta) (CALM2), mRNA;Calmodulin;Calmodulin 1 (Phosphorylase kinase, delta), isoform CRA_a;Calmodulin 3 (Phosphorylase kinase, delta), isoform CRA_b;cDNA FLJ61744, highly similar to Calmodulin;CALM3 protein;CALM1 protein;C…	CALM;CALM1;CALM2;CALM3;CALML2;CAM;CAM1;CAM2;CAM3;CAMB;CAMC;CAMIII;hCG_20313;hCG_21749;hCG_17033	22 kDa protein;21 kDa protein;cDNA FLJ75174, highly similar to Homo sapiens calmodulin 1 (phosphorylase kinase, delta), mRNA;Calmodulin;CALM3 protein;calmodulin 1 isoform 2	A8K1M2;B2RDW0;P62158;B4DJ51;Q9BRL5;Q96HY3	7	7	7	7	35.7	35.7	35.7	21.689	196	7.3721e-105	120750000
408	2119;2405;2468;2569;2656;3153;3702	245;246;247	288;317;360	IPI00180404;IPI00514299;IPI00873443;IPI00855737;IPI00908441;IPI00385083	IPI00180404;IPI00514299;IPI00873443;IPI00855737;IPI00908441;IPI00385083	7;7;7;6;6;5	7;7;7;6;6;5	7;7;7;6;6;5	F-actin-binding protein;Nelin;Nexilin;cDNA FLJ55951, highly similar to Homo sapiens nexilin (F actin binding protein) (NEXN), mRNA;cDNA FLJ56379, highly similar to Mus musculus nexilin (Nexn), mRNA;cDNA FLJ56909, highly similar to Rattus norvegicus nexilin (Nexn), transcript variant s, mRNA;MSTP128	NEXN	Isoform 1 of Nexilin;Isoform 2 of Nexilin;cDNA FLJ56379, highly similar to Mus musculus nexilin (Nexn), mRNA;Isoform 3 of Nexilin;cDNA FLJ56909, highly similar to Rattus norvegicus nexilin (Nexn), transcript variant s, mRNA;38 kDa protein	Q0ZGT2-1;Q0ZGT2;Q0ZGT2-2;B4DDI0;B4DPZ7;B5ME05;Q0ZGT2-3;B4DUN9;Q7Z4C7	6	7	7	7	10.8	10.8	10.8	80.657	675	3.7291e-16	8852400
447	520;582;2039;2187;2716;2782;3175;3603			IPI00947127;IPI00217966;IPI00908791;IPI00607708;IPI00939286;IPI00952964;IPI00910754;IPI00795075;IPI00016768	IPI00947127;IPI00217966;IPI00908791;IPI00607708;IPI00939286;IPI00952964;IPI00910754;IPI00795075	8;8;8;7;7;5;5;5;2	7;7;7;6;6;4;5;4;1	7;7;7;6;6;4;5;4;1	L-lactate dehydrogenase;Cell proliferation-inducing gene 19 protein;LDH muscle subunit;L-lactate dehydrogenase A chain;Renal carcinoma antigen NY-REN-59;cDNA FLJ52549, highly similar to L-lactate dehydrogenase A chain (EC 1.1.1.27)	LDHA;PIG19;hCG_96677	lactate dehydrogenase A isoform 3;Isoform 1 of L-lactate dehydrogenase A chain;L-lactate dehydrogenase;Isoform 2 of L-lactate dehydrogenase A chain;Putative uncharacterized protein LDHA;lactate dehydrogenase A isoform 4;lactate dehydrogenase A isoform 2;la	B7Z5E3;P00338-1;P00338;B4DJI1;P00338-2;C9J4M5;A8MXQ4;B4DKQ2	9	8	7	7	20.5	18.8	18.8	39.837	361	5.346e-15	7563400
504	223;317;715;717;749;3083;3572			IPI00553185;IPI00290770;IPI00552715;IPI00514032;IPI00514218;IPI00513703;IPI00513814	IPI00553185;IPI00290770;IPI00552715	7;7;6;2;2;2;1	7;7;6;2;2;2;1	7;7;6;2;2;2;1	CCT-gamma;hTRiC5;T-complex protein 1 subunit gamma;cDNA FLJ57603, highly similar to T-complex protein 1 subunit gamma;cDNA, FLJ78822, highly similar to T-complex protein 1 subunit gamma;cDNA, FLJ79286, highly similar to T-complex protein 1 subunit gamma;PIG48;Chaperonin containing TCP1, subunit 3 (Gamma) variant;cDNA FLJ44436 fis, clone UTERU2019706, highly similar to T-complex protein 1 subunit …	CCT3;CCTG;TRIC5;RP11-443G18.6-002	T-complex protein 1 subunit gamma;chaperonin containing TCP1, subunit 3 isoform b;chaperonin containing TCP1, subunit 3 isoform c	P49368;B4DUR8;Q2TU64;Q59H77;B3KX11;Q5SZY0;A6NE14	7	7	7	7	12.5	12.5	12.5	60.533	545	2.2954e-13	3578000
488	48;404;1195;2279;2280;3286;3348	288;289	81;278	IPI00549248;IPI00220740;IPI00658013;IPI00455423;IPI00872901	IPI00549248;IPI00220740;IPI00658013	7;7;6;1;1	7;7;6;1;1	7;7;6;1;1	Nucleolar phosphoprotein B23;Nucleolar protein NO38;Nucleophosmin;Numatrin;Truncated nucleolar phosphoprotein B23;NPM1 protein;Nucleophosmin (Nucleolar phosphoprotein B23, numatrin);Nucleophosmin/B23.2;cDNA FLJ20465 fis, clone KAT06236	NPM;NPM1	Isoform 1 of Nucleophosmin;Isoform 2 of Nucleophosmin;nucleophosmin 1 isoform 3	P06748-1;P06748;A4ZU86;B5BU00;Q9BTI9;P06748-2;Q9BYG9;Q9NX34	5	7	7	7	31.6	31.6	31.6	32.575	294	7.5707e-93	60845000
693	454;966;1192;1242;1541;2198;2464			IPI00654555;IPI00872909;IPI00294891;IPI00797590	IPI00654555;IPI00872909;IPI00294891	7;7;6;1	7;7;6;1	7;7;6;1	Nucleolar protein 1;Nucleolar protein 2 homolog;Proliferating-cell nucleolar antigen p120;Proliferation-associated nucleolar protein p120;Putative ribosomal RNA methyltransferase NOP2;NOP2 protein;Putative uncharacterized protein NOP2	NOL1;NOP2	NOP2 protein;Isoform 2 of Putative ribosomal RNA methyltransferase NOP2;Putative uncharacterized protein NOP2	P46087-1;P46087;Q3KQS4;P46087-2;Q05BA7;A8MQ38	4	7	7	7	9.2	9.2	9.2	92.859	845	1.9322e-19	3776400
86	450;476;1255;1305;1318;1502;2947	78;79;80;81;82	61;72;119;314;378	IPI00470573;IPI00005159;IPI00909247;IPI00176593	IPI00470573;IPI00005159;IPI00909247;IPI00176593	7;7;5;4	7;7;5;4	7;7;5;4	cDNA FLJ51656, highly similar to Actin-like protein 2;Actin-like protein 2;Actin-related protein 2;ACTR2 protein;cDNA FLJ51655, highly similar to Actin-like protein 2;Putative uncharacterized protein ENSP00000380341	ACTR2;ARP2	actin-related protein 2 isoform a;Actin-related protein 2;cDNA FLJ51655, highly similar to Actin-like protein 2;Putative uncharacterized protein ENSP00000380341	B4DHK9;P61160;Q8IY98;B4DWQ5;A8MUT7	4	7	7	7	22.6	22.6	22.6	45.376	399	4.3691e-41	12754000
49	188;1496;1692;1812;2545;3024;3507			IPI00000875;IPI00937615;IPI00909534;IPI00738381;IPI00908389;IPI00910941	IPI00000875;IPI00937615;IPI00909534	7;7;4;3;3;2	7;7;4;3;3;2	7;7;4;3;3;2	cDNA FLJ56389, highly similar to Elongation factor 1-gamma;eEF-1B gamma;Elongation factor 1-gamma;Eukaryotic translation elongation factor 1 gamma;EEF1G protein;Eukaryotic translation elongation factor 1 gamma, isoform CRA_c;GIG35;cDNA FLJ59433, highly similar to Elongation factor 1-gamma	EEF1G;EF1G;PRO1608;hCG_2039458	cDNA FLJ56389, highly similar to Elongation factor 1-gamma;Elongation factor 1-gamma;cDNA FLJ59433, highly similar to Elongation factor 1-gamma	B4DTG2;P26641;Q2F838;Q2F840;Q53YD7;B4DUP0	6	7	7	7	14.4	14.4	14.4	56.149	487	3.8394e-22	5994600
48	39;300;444;1147;1441;2199;2617;3138	50	21	IPI00000874;IPI00640741;IPI00641244;IPI00011937;IPI00647280;IPI00938009;IPI00639945	IPI00000874;IPI00640741;IPI00641244	8;8;5;1;1;1;1	8;8;5;1;1;1;1	7;7;4;1;1;1;1	Natural killer cell-enhancing factor A;Peroxiredoxin-1;Proliferation-associated gene protein;Thioredoxin peroxidase 2;Thioredoxin-dependent peroxide reductase 2;cDNA, FLJ92164, highly similar to Homo sapiens peroxiredoxin 1 (PRDX1), mRNA	PAGA;PAGB;PRDX1;TDPX2	Peroxiredoxin-1;19 kDa protein;11 kDa protein	Q06830;B2R4P2;B5BU26	7	8	8	7	37.7	37.7	32.2	22.11	199	7.2898e-21	29053000
214	1061;1177;1187;2493;2980;2984;3097	122	539	IPI00789551;IPI00017297	IPI00789551;IPI00017297	7;7	7;7	7;7	Putative uncharacterized protein MATR3;Matrin-3;cDNA FLJ10526 fis, clone NT2RP2000931, highly similar to Matrin-3;cDNA FLJ55637, highly similar to Matrin-3;cDNA FLJ53172, highly similar to Matrin-3;cDNA, FLJ79319, highly similar to Matrin-3;Putative uncharacterized protein DKFZp686K0542;Putative uncharacterized protein DKFZp686K23100;Clone CDABP0107 mRNA sequence	MATR3;KIAA0723;DKFZp686K0542;DKFZp686K23100	Putative uncharacterized protein MATR3;Matrin-3	A8MXP9;P43243;B3KM87;B4DF66;B4DRS1;B7ZAV5;Q5CZA7;Q68D11;Q9H4N1	2	7	7	7	8.7	8.7	8.7	99.966	895	4.026e-15	2176500
651	26;27;768;1128;2092;2541;2643			IPI00796333;IPI00465439	IPI00796333;IPI00465439	7;7	7;7	7;7	Fructose-bisphosphate aldolase A;Lung cancer antigen NY-LU-1;Muscle-type aldolase;Fructose-bisphosphate aldolase	ALDA;ALDOA	45 kDa protein;Fructose-bisphosphate aldolase A	P04075;A4UCS9;A4UCT0	2	7	7	7	15.6	15.6	15.6	45.26	418	6.0595e-13	5261000
354	634;1043;2315;2336;2495;2764;2765			IPI00031812;IPI00643351;IPI00643807;IPI00450235;IPI00479509;IPI00784202;IPI00031801;IPI00250153;IPI00219148;IPI00219147;IPI00555698;IPI00790453	IPI00031812;IPI00643351;IPI00643807;IPI00450235;IPI00479509	7;6;6;5;5;2;1;1;1;1;1;1	7;6;6;5;5;2;1;1;1;1;1;1	7;6;6;5;5;2;1;1;1;1;1;1	CCAAT-binding transcription factor I subunit A;DNA-binding protein B;Enhancer factor I subunit A;Nuclease-sensitive element-binding protein 1;Y-box transcription factor;Y-box-binding protein 1;YBX1 protein;Putative uncharacterized protein YBX1;Nuclease sensitive element binding protein-1;RcNSEP1	NSEP1;YB1;YBX1	Nuclease-sensitive element-binding protein 1;Protein;Putative uncharacterized protein YBX1;Nuclease sensitive element binding protein-1;RcNSEP1 (Fragment)	P67809;A0JLU4;Q05D43;Q6PKI6;C9J5V9;Q7KZ24;Q2VIK8	12	7	7	7	33.6	33.6	33.6	35.924	324	3.5635e-44	5018100
507	38;810;1059;1983;2264;3081;3716			IPI00291467;IPI00022891;IPI00007188;IPI00645646;IPI00010420;IPI00556601	IPI00291467;IPI00022891;IPI00007188;IPI00645646	7;6;6;4;2;2	7;6;6;4;2;2	7;6;6;4;2;2	Adenine nucleotide translocator 3;ADP,ATP carrier protein 3;ADP,ATP carrier protein, isoform T2;ADP/ATP translocase 3;Solute carrier family 25 member 6;ADP,ATP carrier protein, liver isoform T2 variant;cDNA, FLJ92654, highly similar to Homo sapiens solute carrier family 25 (mitochondrial carrier; adenine nucleotide translocator), member 6 (SLC25A6), mRNA;SLC25A6 protein;Solute carrier family 25 (…	ANT3;CDABP0051;SLC25A6;hCG_1746794;ANT1;SLC25A4;ANT2;SLC25A5	ADP/ATP translocase 3;ADP/ATP translocase 1;ADP/ATP translocase 2;17 kDa protein	P12236;Q59EI9;Q6I9V5;P12235;A8K787;P05141;B2RCV1;Q6NVC0	6	7	7	7	21.8	21.8	21.8	32.866	298	1.1004e-14	24788000
711	134;803;2475;2500;2511;3174;3189	389	281	IPI00788907;IPI00936922;IPI00063242;IPI00888849	IPI00788907;IPI00936922;IPI00063242	7;6;6;2	7;6;6;2	7;6;6;2	Bcl-XL-binding protein v68;Phosphoglycerate mutase family member 5;Serine/threonine-protein phosphatase PGAM5, mitochondrial;Phosphoglycerate mutase 5, long isoform;Putative uncharacterized protein PXMP2	PGAM5;PGAM5-L;PXMP2	Isoform 1 of Serine/threonine-protein phosphatase PGAM5, mitochondrial;Putative uncharacterized protein PXMP2;Isoform 2 of Serine/threonine-protein phosphatase PGAM5, mitochondrial	Q96HS1-1;Q96HS1;A9LN06;C9IZY7;Q96HS1-2	4	7	7	7	25.6	25.6	25.6	32.004	289	1.112e-16	6618500
258	441;1697;1912;1913;2231;2361;2602	175	32	IPI00021840;IPI00643522;IPI00640929;IPI00382475	IPI00021840;IPI00643522	7;5;3;1	7;5;3;1	7;5;3;1	40S ribosomal protein S6;Phosphoprotein NP33;cDNA FLJ78049, highly similar to Homo sapiens ribosomal protein S6 (RPS6), mRNA;cDNA, FLJ92127, Homo sapiens ribosomal protein S6 (RPS6), mRNA;Ribosomal protein S6;Ribosomal protein S6, isoform CRA_e;Ribosomal protein S6, isoform CRA_a	OK/SW-cl.2;RPS6;hCG_1741512;RP11-513M16.6-001;RP11-513M16.6-002	40S ribosomal protein S6;Ribosomal protein S6, isoform CRA_a	P62753;A2A3R6;Q96DV6;A2A3R5	4	7	7	7	24.5	24.5	24.5	28.68	249	2.3049e-18	26813000
494	208;440;1105;1188;1960;2518;3179	293	41	IPI00221092;IPI00397701;IPI00450975	IPI00221092;IPI00397701	7;5;3	7;5;3	7;5;3	40S ribosomal protein S16;cDNA FLJ56786, moderately similar to 40S ribosomal protein S16	RPS16	40S ribosomal protein S16;cDNA FLJ56786, moderately similar to 40S ribosomal protein S16	P62249;B4DP32	3	7	7	7	44.5	44.5	44.5	16.445	146	6.9319e-21	40915000
434	793;988;1189;2507;2825;2876;3015			IPI00216230;IPI00030131;IPI00791301;IPI00873716;IPI00181409;IPI00830089	IPI00216230;IPI00030131;IPI00791301;IPI00873716;IPI00181409;IPI00830089	7;4;4;4;4;4	7;4;4;4;4;4	7;4;4;4;4;4	Lamina-associated polypeptide 2, isoform alpha;Splenin;Thymopentin;Thymopoietin;Thymopoietin isoform alpha;Thymopoietin-related peptide isoform alpha;TP5;Lamina-associated polypeptide 2, isoforms beta/gamma;Thymopoietin, isoforms beta/gamma;Thymopoietin-related peptide isoforms beta/gamma;Lamina-associated polypeptide 2, isoforms beta/gamma variant;Thymopoietin zeta isoform	LAP2;TMPO	Lamina-associated polypeptide 2, isoform alpha;Isoform Beta of Lamina-associated polypeptide 2, isoforms beta/gamma;46 kDa protein;Lamina-associated polypeptide 2, isoforms beta/gamma variant (Fragment);Isoform Gamma of Lamina-associated polypeptide 2, iso	P42166;P42167-1;P42167;Q59G12;P42167-2;A2T926	6	7	7	7	15	15	15	75.491	694	7.0392e-25	3522100
88	280;389;505;537;1462;2254;3717	83;84;85	1;115;152	IPI00005161;IPI00000477;IPI00927156;IPI00925920;IPI00926315;IPI00925705	IPI00005161;IPI00000477	7;4;2;2;2;2	7;4;2;2;2;2	7;4;2;2;2;2	Actin-related protein 2/3 complex subunit 2;Arp2/3 complex 34 kDa subunit;Actin related protein 2/3 complex, subunit 2, 34kDa, isoform CRA_a;cDNA FLJ76076, highly similar to Homo sapiens actin related protein 2/3 complex, subunit 2, 34kDa (ARPC2), transcript variant 2, mRNA;Putative uncharacterized protein ARPC2;PNAS-139	ARC34;ARPC2;PRO2446;hCG_16304	Actin-related protein 2/3 complex subunit 2;PNAS-139	O15144;Q53R19;Q9BXV5	6	7	7	7	24	24	24	34.333	300	7.8476e-21	12635000
417	108;1031;1107;1245;2533;3379;3393;3711			IPI00186290;IPI00909570;IPI00440662	IPI00186290;IPI00909570	8;5;2	8;5;2	7;4;2	Elongation factor 2;cDNA FLJ60696, highly similar to Elongation factor 2;cDNA FLJ58164, highly similar to Elongation factor 2;EEF2 protein;Similar to Elongation factor 2b;cDNA FLJ56548, highly similar to Elongation factor 2	EEF2;EF2	Elongation factor 2;cDNA FLJ56548, highly similar to Elongation factor 2	P13639;B4DMC6;B4DRE8;Q6PK56;Q8TA90;B4DPU3	3	8	8	7	8.3	8.3	7.1	95.337	858	2.0492e-14	9686000
196	250;870;1911;1978;3253;3556;3675			IPI00013981;IPI00328867;IPI00219012;IPI00641230;IPI00640091;IPI00639876;IPI00166845;IPI00515097;IPI00394952;IPI00555672;IPI00940423;IPI00477734;IPI00383291	IPI00013981	7;3;3;3;3;3;3;1;1;1;1;1;1	7;3;3;3;3;3;3;1;1;1;1;1;1	7;3;3;3;3;3;3;1;1;1;1;1;1	p61-Yes;Proto-oncogene c-Yes;Proto-oncogene tyrosine-protein kinase Yes;cDNA, FLJ94729, highly similar to Homo sapiens v-yes-1 Yamaguchi sarcoma viral oncogene homolog 1(YES1), mRNA	YES;YES1	Proto-oncogene tyrosine-protein kinase Yes	P07947;B2RA70	13	7	7	7	11.6	11.6	11.6	60.801	543	1.2321e-11	4127300
302	312;665;730;1135;1256;1658;1743;2078;3492	184	149	IPI00025491;IPI00409717;IPI00328328;IPI00924536;IPI00793328;IPI00790077;IPI00910691;IPI00792676;IPI00030296;IPI00788730;IPI00927069;IPI00794607;IPI00796657;IPI00927480;IPI00815667;IPI00794324;IPI00791914;IPI00790597	IPI00025491;IPI00409717;IPI00328328;IPI00924536	9;5;5;5;3;3;3;3;2;2;2;1;1;1;1;1;1;1	9;5;5;5;3;3;3;3;2;2;2;1;1;1;1;1;1;1	7;3;3;3;2;2;2;2;1;1;1;0;1;0;0;0;0;1	ATP-dependent RNA helicase eIF4A-1;Eukaryotic initiation factor 4A-I;cDNA FLJ78614, highly similar to Homo sapiens eukaryotic translation initiation factor 4A, isoform 1 (EIF4A1), mRNA;cDNA FLJ78244, highly similar to Homo sapiens eukaryotic translation initiation factor 4A, isoform 1 (EIF4A1), mRNA;cDNA FLJ58012, moderately similar to Eukaryotic initiation factor 4A-I (EC 3.6.1.-);cDNA FLJ58596,…	DDX2A;EIF4A;EIF4A1;DDX2B;EIF4A2;EIF4F	Eukaryotic initiation factor 4A-I;Isoform 2 of Eukaryotic initiation factor 4A-II;Isoform 1 of Eukaryotic initiation factor 4A-II;41 kDa protein	P60842;A8K088;A8K7F6;B4DKP9;B4DNH2;B4E047;Q59F68;Q14240-2;Q14240;Q14240-1;Q86WD0	18	9	9	7	22.7	22.7	16.7	46.153	406	2.311e-26	8180700
156	79;401;726;1516;1671;1713;3102			IPI00011253;IPI00939811;IPI00879848	IPI00011253	7;3;3	7;3;3	7;3;3	40S ribosomal protein S3;Ribosomal protein S3 variant	OK/SW-cl.26;RPS3	40S ribosomal protein S3	P23396;Q53G83	3	7	7	7	31.3	31.3	31.3	26.688	243	3.5581e-32	22731000
466	1161;1593;1619;1907;1929;2039;2289;2781	281	234	IPI00219217;IPI00788938;IPI00789173	IPI00219217;IPI00788938;IPI00789173	8;4;4	8;4;4	7;3;3	LDH heart subunit;L-lactate dehydrogenase B chain;Renal carcinoma antigen NY-REN-46;L-lactate dehydrogenase;Putative uncharacterized protein LDHB	LDHB;hCG_24788	L-lactate dehydrogenase B chain;L-lactate dehydrogenase;Putative uncharacterized protein LDHB	P07195;Q5U077;A8MW50;C9J7H8	3	8	8	7	25.4	25.4	23.7	36.638	334	1.721e-22	9360900
335	83;530;679;971;2112;2355;2724	196;197	93;327	IPI00028091;IPI00908396;IPI00007068;IPI00892652;IPI00936769	IPI00028091	7;3;1;1;1	7;3;1;1;1	7;3;1;1;1	Actin-like protein 3;Actin-related protein 3;cDNA FLJ51082, highly similar to Actin-like protein 3;cDNA FLJ52521, highly similar to Actin-like protein 3;cDNA FLJ51148, highly similar to Actin-like protein 3;cDNA FLJ52434, highly similar to Actin-like protein 3;cDNA, FLJ79112, highly similar to Actin-like protein 3;cDNA, FLJ79295, highly similar to Actin-like protein 3;ARP3 actin-related protein 3…	ACTR3;ARP3;hCG_26669	Actin-related protein 3	P61158;B4DT29;B4DTI0;B4DXW1;Q53QM2;Q59FV6	5	7	7	7	20.8	20.8	20.8	47.371	418	3.678e-29	11354000
551	1017;1512;1518;3135;3321;3473;3616	297;298	113;145	IPI00303476;IPI00791498;IPI00793271	IPI00303476	7;3;1	7;3;1	7;3;1	ATP synthase subunit beta, mitochondrial;ATP synthase subunit beta	ATP5B;ATPMB;ATPSB	ATP synthase subunit beta, mitochondrial	P06576;Q0QEN7	3	7	7	7	18.5	18.5	18.5	56.559	529	3.2363e-19	3234400
373	51;676;920;1865;2114;2725;3389;3557			IPI00060181;IPI00552365	IPI00060181	8;3	8;3	7;2	EF-hand domain-containing protein D2;Swiprosin-1	EFHD2;SWS1	EF-hand domain-containing protein D2	Q96C19	2	8	8	7	31.7	31.7	27.1	26.697	240	2.255e-36	12109000
684	81;121;167;215;247;258;264;465;466;511;593;612;656;659;738;747;767;770;792;799;808;816;913;919;969;1082;1193;1288;1453;1494;1656;1662;1665;1666;1698;1719;1763;1768;1781;1804;1871;1966;1982;2016;2067;2084;2088;2090;2144;2191;2211;2256;2281;2288;2397;2462;2521;2556;2593;2632;2645;2655;2682;2751;2753;2948;3165;3275;3317;3331;3462;3564;3695;3704	374;375;376;377;378;379;380;381;382;383	376;399;518;723;808;1097;1129;1399;1492;1975	IPI00926581;IPI00607818;IPI00941217;IPI00337335;IPI00607778;IPI00029818	IPI00926581;IPI00607818;IPI00941217;IPI00337335;IPI00607778;IPI00029818	74;74;72;69;58;52	62;62;60;58;49;43	61;61;59;57;48;42	MYH14 variant protein;Myosin heavy chain 14;Myosin heavy chain, non-muscle IIc;Myosin-14;Non-muscle myosin heavy chain IIc;Nonmuscle myosin heavy chain II-C variant;MYH14 protein;cDNA FLJ43092 fis, clone COLON2002520, highly similar to Myosin-14;cDNA FLJ56368, highly similar to Myosin-14;Myosin;cDNA FLJ16179 fis, clone BRHIP3000070, highly similar to Myosin-14	FP17425;KIAA2034;MYH14	myosin, heavy chain 14 isoform 3;myosin, heavy chain 14 isoform 1;Isoform 2 of Myosin-14;Isoform 1 of Myosin-14;Isoform 4 of Myosin-14;Isoform 5 of Myosin-14	B0I1S2;Q7Z406-2;Q7Z406;C3TTN4;Q7Z406-1;A1L2Z2;B3KWH4;B4E177;Q14780;Q7Z406-4;B3KV65;Q7Z406-5	6	74	62	61	39.9	36.1	35.8	232.01	2036	0	146120000
407	692;838;1542;2272;3154;3186	244	1	IPI00798127;IPI00792712;IPI00793729;IPI00789107;IPI00719280;IPI00790633;IPI00794925;IPI00795527;IPI00793810;IPI00797400;IPI00796600;IPI00179330;IPI00794211;IPI00796007;IPI00784990;IPI00789823;IPI00456429;IPI00793330;IPI00798155;IPI00794205;IPI00418813;IPI00654754;IPI00792139;IPI00879555;IPI00936175;IPI00937730;IPI00248597	IPI00798127;IPI00792712;IPI00793729;IPI00789107;IPI00719280;IPI00790633;IPI00794925;IPI00795527;IPI00793810;IPI00797400;IPI00796600;IPI00179330;IPI00794211;IPI00796007;IPI00784990;IPI00789823;IPI00456429;IPI00793330;IPI00798155;IPI00794205;IPI00418813;IPI00654754;IPI00792139;IPI00879555	6;6;6;6;6;6;6;6;6;6;6;6;6;6;6;6;6;6;6;5;5;5;5;3;2;2;1	6;6;6;6;6;6;6;6;6;6;6;6;6;6;6;6;6;6;6;5;5;5;5;3;2;2;1	6;6;6;6;6;6;6;6;6;6;6;6;6;6;6;6;6;6;6;5;5;5;5;3;2;2;1	cDNA FLJ75516, highly similar to Xenopus tropicalis ubiquitin C, mRNA;Ubiquitin C variant;Ubiquitin C splice variant;Putative uncharacterized protein;UBC protein;cDNA FLJ32377 fis, clone SKMUS1000014, highly similar to Polyubiquitin 9;Putative uncharacterized protein DKFZp434K0435;Ubiquitin B;Ubiquitin B, isoform CRA_a;40S ribosomal protein S27a;cDNA, FLJ96793, Homo sapiens ribosomal protein S27a…	UBC;DKFZp434K0435;hCG_1998947;UBB;RPS27A;UBA80;UBCEP1;hCG_1987923;UBA52;UBCEP2;hCG_37048	ubiquitin C;39 kDa protein;UBC protein;30 kDa protein;ubiquitin B precursor;25 kDa protein;21 kDa protein;21 kDa protein;19 kDa protein;19 kDa protein;18 kDa protein;ubiquitin and ribosomal protein S27a precursor;18 kDa protein;cDNA FLJ51326, highly simila	A8K674;Q59EM9;Q5PY61;Q66K58;Q96H31;Q96MH4;Q9UFQ0;Q96C32;Q5U5U6;P62979;B2RDW1;Q5RKT7;Q8WYN9;B4DV12;Q5UGI3;P62987;Q3MIH3;P62988;Q49A90;A8CGI2	27	6	6	6	67.7	67.7	67.7	77.028	685	6.6207e-28	64485000
285	2151;2155;2409;3535;3597;3782			IPI00902560;IPI00216026;IPI00455531;IPI00737171;IPI00024145;IPI00917420;IPI00888783;IPI00647902;IPI00647442;IPI00844015	IPI00902560;IPI00216026;IPI00455531;IPI00737171;IPI00024145;IPI00917420;IPI00888783;IPI00647902;IPI00647442	6;6;6;6;6;6;5;3;3;1	6;6;6;6;6;6;5;3;3;1	6;6;6;6;6;6;5;3;3;1	Outer mitochondrial membrane protein porin 2;Voltage-dependent anion-selective channel protein 2;cDNA FLJ60120, highly similar to Voltage-dependent anion-selective channel protein 2;cDNA, FLJ78818, highly similar to Voltage-dependent anion-selective channel protein 2;Voltage-dependent anion channel 2	VDAC2;RP11-375G3.1-010;RP11-375G3.1-005	Isoform 1 of Voltage-dependent anion-selective channel protein 2;Isoform 3 of Voltage-dependent anion-selective channel protein 2;similar to voltage-dependent anion channel 2;similar to voltage-dependent anion channel 2;Isoform 2 of Voltage-dependent anion	P45880-1;P45880;P45880-3;B4DKM5;P45880-2;Q5JSD1;Q5JSD2	10	6	6	6	23	23	23	33.371	309	4.5561e-12	4782800
510	1132;1716;2771;2877;2982;3243			IPI00409590;IPI00409591;IPI00409593;IPI00953316;IPI00952890;IPI00291802;IPI00552510	IPI00409590;IPI00409591;IPI00409593;IPI00953316;IPI00952890;IPI00291802;IPI00552510	6;6;6;6;6;6;4	6;6;6;6;6;6;4	6;6;6;6;6;6;4	F-box only protein 20;LIM domain only protein 7;LOMP;cDNA FLJ53272, highly similar to Homo sapiens LIM domain 7 (LMO7), mRNA;LIM domain 7	FBX20;FBXO20;KIAA0858;LMO7;RP11-332E3.3-001;RP11-332E3.3-003	Isoform 1 of LIM domain only protein 7;Isoform 2 of LIM domain only protein 7;Isoform 4 of LIM domain only protein 7;Putative uncharacterized protein LMO7 (Fragment);LIM domain only 7 isoform 2;Isoform 3 of LIM domain only protein 7;LIM domain 7	Q8WWI1-1;Q8WWI1;Q8WWI1-2;Q8WWI1-4;C9JGW7;C9K007;Q8WWI1-3;B7Z8W3;Q5TBK6;B1AL98	7	6	6	6	4.1	4.1	4.1	192.71	1683	1.8632e-11	1274400
428	1392;1468;2388;2459;3094;3631	263	42	IPI00216746;IPI00216049;IPI00807545;IPI00910458;IPI00514561;IPI00640296;IPI00796697	IPI00216746;IPI00216049;IPI00807545;IPI00910458;IPI00514561;IPI00640296	6;6;6;6;6;3;1	6;6;6;6;6;3;1	6;6;6;6;6;3;1	Heterogeneous nuclear ribonucleoprotein K;Transformation up-regulated nuclear protein;cDNA FLJ53312, highly similar to Heterogeneous nuclear ribonucleoprotein K;Heterogeneous nuclear ribonucleoprotein K transcript variant;cDNA FLJ77137, highly similar to Homo sapiens heterogeneous nuclear ribonucleoprotein K (HNRPK), transcript variant 1, mRNA;Heterogeneous nuclear ribonucleoprotein K isoform a;H…	HNRNPK;HNRPK;hCG_1985922;RP11-575L7.1-003;RP11-575L7.1-005;RP11-575L7.1-001;RP11-575L7.1-006	Isoform 2 of Heterogeneous nuclear ribonucleoprotein K;Isoform 1 of Heterogeneous nuclear ribonucleoprotein K;Isoform 3 of Heterogeneous nuclear ribonucleoprotein K;cDNA FLJ54552, highly similar to Heterogeneous nuclear ribonucleoprotein K;Heterogeneous nu	P61978-2;P61978;B4DFF1;Q5EC54;Q6IBN1;P61978-1;P61978-3;B4DUQ1;Q5T6W2;B3KU16;Q5T6W5;Q5T6W1	7	6	6	6	15.1	15.1	15.1	51.028	464	1.1305e-19	4403600
388	296;1418;1565;1777;3041;3082			IPI00141318;IPI00939370;IPI00883950;IPI00604713	IPI00141318;IPI00939370;IPI00883950;IPI00604713	6;6;6;6	6;6;6;6	6;6;6;6	63 kDa membrane protein;Cytoskeleton-associated protein 4;CKAP4 protein;Similar to cytoskeleton-associated protein 4;cDNA FLJ41699 fis, clone HCHON2004776, highly similar to Homo sapiens cytoskeleton-associated protein 4 (CKAP4), mRNA	CKAP4	Isoform 1 of Cytoskeleton-associated protein 4;CKAP4 protein (Fragment);Similar to cytoskeleton-associated protein 4 (Fragment);Isoform 2 of Cytoskeleton-associated protein 4	Q07065-1;Q07065;Q6NWZ1;Q8TB01;Q07065-2;B3KVX6	4	6	6	6	10.8	10.8	10.8	66.022	602	4.0708e-12	2981900
667	111;126;1291;1445;2406;3319	369;370	53;181	IPI00550021;IPI00651660;IPI00941779;IPI00877635;IPI00877999;IPI00877787;IPI00878524;IPI00878827;IPI00889059	IPI00550021;IPI00651660;IPI00941779;IPI00877635;IPI00877999;IPI00877787;IPI00878524	6;6;6;4;4;4;3;2;2	6;6;6;4;4;4;3;2;2	6;6;6;4;4;4;3;2;2	60S ribosomal protein L3;HIV-1 TAR RNA-binding protein B;Ribosomal protein L3;Putative uncharacterized protein RPL3;cDNA FLJ35376 fis, clone SKMUS2004044, highly similar to Homo sapiens ribosomal protein L3 (RPL3), transcript variant 2, mRNA;cDNA FLJ59135, highly similar to 60S ribosomal protein L3;Ribosomal protein L3, isoform CRA_i;Ribosomal protein L3, isoform CRA_b;RPL3 protein;Putative uncha…	OK/SW-cl.32;RPL3;hCG_2015191;rpl3	60S ribosomal protein L3;ribosomal protein L3 isoform b;40 kDa protein;Ribosomal protein L3, isoform CRA_b;Putative uncharacterized protein RPL3;Putative uncharacterized protein RPL3;Putative uncharacterized protein RPL3	P39023;Q96QL0;A6NHB7;B3KS36;B4DN06;Q49AJ9;Q8TBW1;Q9BT63;Q9NY85;C9JFX8;B5MCW2;C9J1Y8	9	6	6	6	14.9	14.9	14.9	46.108	403	1.773e-16	21252000
383	783;911;2864;3027;3117;3378	219	777	IPI00103994;IPI00871954;IPI00939672	IPI00103994;IPI00871954;IPI00939672	6;6;6	6;6;6	6;6;6	Leucine--tRNA ligase;Leucyl-tRNA synthetase, cytoplasmic;cDNA, FLJ96156, highly similar to Homo sapiens leucyl-tRNA synthetase (LARS), mRNA;cDNA FLJ58157, highly similar to Leucyl-tRNA synthetase, cytoplasmic (EC 6.1.1.4);LARS protein;cDNA FLJ45065 fis, clone BRAWH3024506, highly similar to Leucyl-tRNA synthetase, cytoplasmic (EC 6.1.1.4);cDNA FLJ58466, highly similar to Leucyl-tRNA synthetase, c…	KIAA1352;LARS;PIG44;DKFZp762P233	Leucyl-tRNA synthetase, cytoplasmic;cDNA FLJ58466, highly similar to Leucyl-tRNA synthetase, cytoplasmic;cDNA FLJ58533, highly similar to Leucyl-tRNA synthetase, cytoplasmic	Q9P2J5;A7E266;B2RCM2;B4DER1;Q6NVI4;A2RRR4;B3KXA9;B4E266;Q2TU79;Q9H8E3;Q9HAM7;Q9NPU8;Q9NVC0;Q9NVP8;B4DJ10	3	6	6	6	5.5	5.5	5.5	134.46	1176	6.5794e-12	1802700
310	442;685;950;1015;1412;1977;3244			IPI00026182;IPI00873113;IPI00852796;IPI00952611;IPI00853571;IPI00908400	IPI00026182;IPI00873113;IPI00852796;IPI00952611;IPI00853571	7;7;5;5;5;3	6;6;4;4;4;3	6;6;4;4;4;3	CapZ alpha-2;F-actin-capping protein subunit alpha-2;Capping protein (Actin filament) muscle Z-line, alpha 2;Capping protein (Actin filament) muscle Z-line, alpha 2, isoform CRA_b;cDNA, FLJ95684, Homo sapiens capping protein (actin filament) muscle Z-line, alpha2 (CAPZA2), mRNA;Capping protein (Actin filament) muscle Z-line, alpha 2 variant;Putative uncharacterized protein CAPZA2;cDNA FLJ51827, h…	CAPZA2;hCG_37884;tcag7.31	F-actin-capping protein subunit alpha-2;Putative uncharacterized protein CAPZA2;Putative uncharacterized protein CAPZA2;cDNA FLJ51827, highly similar to F-actin capping protein alpha-2 subunit;20 kDa protein	P47755;A4D0V4;Q53GC7;Q53GE2;A8MW68;C9JJ74;C9JUG7;B4DG50	6	7	6	6	37.1	33.6	33.6	32.949	286	1.199e-45	5404400
548	132;320;432;742;1793;1864			IPI00784090;IPI00302925;IPI00797206;IPI00794673	IPI00784090;IPI00302925;IPI00797206	6;6;4;1	6;6;4;1	6;6;4;1	CCT-theta;Renal carcinoma antigen NY-REN-15;T-complex protein 1 subunit theta;cDNA FLJ53379, highly similar to T-complex protein 1 subunit theta;cDNA FLJ59382, highly similar to T-complex protein 1 subunit theta;Chaperonin containing TCP1, subunit 8 (Theta) variant;CCT8 protein;Chaperonin containing TCP1, subunit 8 (Theta), isoform CRA_c	C21orf112;CCT8;CCTQ;KIAA0002;hCG_1810843	T-complex protein 1 subunit theta;59 kDa protein;Putative uncharacterized protein CCT8	P50990;B4DEM7;B4DQH4;Q53HU0;Q7Z759;C9JCK6	4	6	6	6	12.4	12.4	12.4	59.62	548	5.9647e-12	1702500
46	30;542;588;641;1311;1476;2383;3738	48;49	160;221	IPI00000816;IPI00793344;IPI00792761;IPI00795516;IPI00940628;IPI00086909;IPI00013890;IPI00794254;IPI00411765;IPI00903243;IPI00651755	IPI00000816;IPI00793344	8;7;3;3;3;2;2;2;2;1;1	8;7;3;3;3;2;2;2;2;1;1	6;6;2;2;2;2;0;0;0;1;0	14-3-3 protein epsilon;cDNA, FLJ79100, highly similar to 14-3-3 protein epsilon (14-3-3E);14-3-3 protein epsilon isoform transcript variant 1;cDNA FLJ51851, highly similar to 14-3-3 protein epsilon (14-3-3E);cDNA, FLJ79084, highly similar to 14-3-3 protein epsilon (14-3-3E)	YWHAE	14-3-3 protein epsilon;22 kDa protein	P62258;B7ZA86;Q4VJB6	11	8	8	6	33.3	33.3	26.3	29.174	255	1.4251e-21	8575200
686	331;565;965;1839;1854;2652			IPI00644127;IPI00910980;IPI00903065	IPI00644127;IPI00910980	6;6;1	6;6;1	6;6;1	Isoleucine--tRNA ligase;Isoleucyl-tRNA synthetase, cytoplasmic;cDNA FLJ55373, highly similar to Isoleucyl-tRNA synthetase, cytoplasmic (EC 6.1.1.5);IARS protein;Putative uncharacterized protein DKFZp686L17145;Putative uncharacterized protein DKFZp686L0869;PRO0785;Isoleucyl-tRNA synthetase	IARS;DKFZp686L17145;DKFZp686L0869;RP11-62C3.1-003	Isoleucyl-tRNA synthetase, cytoplasmic;IARS protein	P41252;B4DVX2;Q7L4K8;Q7Z355;Q7Z3U5;Q9P1N9;Q5TCC4;Q6P0M4	3	6	6	6	5.3	5.3	5.3	144.5	1262	7.5795e-11	2625000
539	9;1775;1898;1955;2523;3487			IPI00301263;IPI00893035	IPI00301263;IPI00893035	6;6	6;6	6;6	Aspartate carbamoyltransferase;CAD protein;Dihydroorotase;Glutamine-dependent carbamoyl-phosphate synthase;Putative uncharacterized protein CAD	CAD	CAD protein;Putative uncharacterized protein CAD	P27708;Q53SY7;Q53SZ4;Q96CK3	2	6	6	6	3.2	3.2	3.2	242.98	2225	2.1435e-11	986590
65	119;1622;1915;2009;2565;3423	56	61	IPI00003348;IPI00026268;IPI00925530;IPI00790302;IPI00790896;IPI00797969;IPI00012451;IPI00639998;IPI00640949;IPI00640462;IPI00029143;IPI00386304;IPI00946201;IPI00101927;IPI00924758;IPI00642117;IPI00791560	IPI00003348;IPI00026268;IPI00925530;IPI00790302;IPI00790896;IPI00797969;IPI00012451;IPI00639998;IPI00640949;IPI00640462	6;5;5;5;5;5;4;4;4;4;2;2;2;1;1;1;1	6;5;5;5;5;5;4;4;4;4;2;2;2;1;1;1;1	6;5;5;5;5;5;4;4;4;4;2;2;2;1;1;1;1	G protein subunit beta-2;Guanine nucleotide-binding protein G(I)/G(S)/G(T) subunit beta-2;Transducin beta chain 2;cDNA FLJ77321, highly similar to Homo sapiens guanine nucleotide binding protein (G protein), beta polypeptide 2 (GNB2), mRNA;GNB2 protein;Guanine nucleotide binding protein (G protein), beta polypeptide 2, isoform CRA_a;Guanine nucleotide-binding protein G(I)/G(S)/G(T) subunit beta-1…	GNB2;hCG_20449;GNB1;GNB4;RP1-283E3.7-007;RP1-283E3.7-005;RP1-283E3.7-006	Guanine nucleotide-binding protein G(I)/G(S)/G(T) subunit beta-2;Guanine nucleotide-binding protein G(I)/G(S)/G(T) subunit beta-1;32 kDa protein;Putative uncharacterized protein GNB2;Putative uncharacterized protein GNB2;Putative uncharacterized protein GN	P62879;Q6FHM2;P62873;B2R6K4;B3KVK2;Q1RMY8;Q71UM6;C9JXA5;C9JIS1;C9JZN1;Q9HAV0;A8K3F6;B1AKQ9;B1AKQ7;C9JI54;B1AKQ8	17	6	6	6	16.5	16.5	16.5	37.331	340	1.0889e-14	13518000
127	96;958;1119;1179;1474;3233			IPI00008530;IPI00871646;IPI00791448;IPI00556485;IPI00794884;IPI00868999;IPI00793002;IPI00791188;IPI00797741;IPI00790287;IPI00798371;IPI00062124;IPI00940411	IPI00008530;IPI00871646;IPI00791448;IPI00556485;IPI00794884;IPI00868999;IPI00793002;IPI00791188;IPI00797741;IPI00790287	6;5;5;5;5;4;4;4;3;3;2;1;1	6;5;5;5;5;4;4;4;3;3;2;1;1	6;5;5;5;5;4;4;4;3;3;2;1;1	60S acidic ribosomal protein P0;60S ribosomal protein L10E;cDNA FLJ75549, highly similar to Homo sapiens ribosomal protein, large, P0 (RPLP0), transcript variant 1, mRNA;Ribosomal protein P0 variant;60S acidic ribosomal protein P0-like;cDNA FLJ51469, highly similar to 60S acidic ribosomal protein P0;RPLP0 protein	RPLP0	60S acidic ribosomal protein P0;60S acidic ribosomal protein P0-like;cDNA FLJ51469, highly similar to 60S acidic ribosomal protein P0;RPLP0 protein;24 kDa protein;60S acidic ribosomal protein P0;19 kDa protein;18 kDa protein;17 kDa protein;15 kDa protein	P05388;A8K4Z4;Q53HK9;Q53HW2;Q8NHW5;B4E3D5;Q3MHV2;Q3B7A4;Q6NSF2	13	6	6	6	24.9	24.9	24.9	34.273	317	1.2891e-38	44062000
422	360;425;1111;1628;1655;2874	259	168	IPI00215884;IPI00218591;IPI00218592;IPI00922361	IPI00215884;IPI00218591;IPI00218592;IPI00922361	6;5;5;3	6;5;5;3	6;5;5;3	Alternative-splicing factor 1;pre-mRNA-splicing factor SF2, P33 subunit;Splicing factor, arginine/serine-rich 1;cDNA FLJ77645, highly similar to Homo sapiens splicing factor, arginine/serine-rich 1 (splicing factor 2, alternate splicing factor) (SFRS1), mRNA;Splicing factor, arginine/serine-rich 1 (Splicing factor 2, alternate splicing factor) variant;cDNA FLJ53078, highly similar to Splicing fac…	ASF;OK/SW-cl.3;SF2;SF2P33;SFRS1	Isoform ASF-1 of Splicing factor, arginine/serine-rich 1;Isoform ASF-2 of Splicing factor, arginine/serine-rich 1;Isoform ASF-3 of Splicing factor, arginine/serine-rich 1;cDNA FLJ53078, highly similar to Splicing factor, arginine/serine-rich 1	Q07955-1;Q07955;A8K1L8;Q07955-2;Q07955-3;Q59FA2;B7Z570	4	6	6	6	25.4	25.4	25.4	27.744	248	6.6876e-10	1931900
174	275;276;339;3408;3458;3625			IPI00012772;IPI00797230;IPI00909884;IPI00795138;IPI00792050;IPI00795853	IPI00012772;IPI00797230;IPI00909884;IPI00795138	6;5;4;3;2;2	6;5;4;3;2;2	6;5;4;3;2;2	60S ribosomal protein L8;cDNA FLJ53750, highly similar to 60S ribosomal protein L8	RPL8	60S ribosomal protein L8;32 kDa protein;cDNA FLJ53750, highly similar to 60S ribosomal protein L8;26 kDa protein	P62917;B4DVG7	6	6	6	6	19.8	19.8	19.8	28.024	257	4.1907e-15	42424000
322	446;596;753;899;1247;1897;3109			IPI00027230;IPI00939289;IPI00556538;IPI00910360;IPI00556482	IPI00027230;IPI00939289	7;5;2;2;1	6;5;2;1;1	6;5;2;1;1	94 kDa glucose-regulated protein;Endoplasmin;gp96 homolog;Heat shock protein 90 kDa beta member 1;Tumor rejection antigen 1;Tumor rejection antigen (Gp96) 1 variant;Tumor rejection antigen (Gp96) 1;HSP90B1 protein;cDNA FLJ58812, highly similar to Endoplasmin (Heat shock protein 90kDa beta member 1);cDNA FLJ58626, highly similar to Endoplasmin (Heat shock protein 90 kDa beta member 1)	GRP94;HSP90B1;TRA1	Endoplasmin;cDNA FLJ58626, highly similar to Endoplasmin	P14625;Q59FC6;Q5CAQ5;Q96GW1;B4DHT9;B4DU71	5	7	6	6	9.1	7.6	7.6	92.468	803	4.7558e-19	2178900
348	1;651;862;1865;2113;2752;3390			IPI00031091;IPI00916914;IPI00915909;IPI00917888;IPI00917776	IPI00031091;IPI00916914;IPI00915909;IPI00917888	7;4;4;4;3	6;3;3;3;3	6;3;3;3;3	EF-hand domain-containing protein 1;EF-hand domain-containing protein D1;Swiprosin-2;cDNA FLJ51583, highly similar to EF-hand domain-containing protein 1 (Swiprosin-2);Putative uncharacterized protein FLJ13612;EF hand domain family, member D1 variant;MSTP133;Putative uncharacterized protein DKFZp781H0842;Putative uncharacterized protein PP1187;Putative uncharacterized protein EFHD1	EFHD1;PP3051;SWS2;FLJ13612;MST133;DKFZp781H0842;PP1187	EF-hand domain-containing protein D1;Putative uncharacterized protein FLJ13612;Putative uncharacterized protein PP1187;Putative uncharacterized protein EFHD1	Q9BUP0;B4DEE0;Q53S38;Q59EU6;Q7Z2R5;Q53SA2;Q8WYH2;C9JTV4	5	7	6	6	42.3	37.7	37.7	26.927	239	4.1866e-21	2443300
648	381;1434;1700;2046;3136;3735			IPI00465248;IPI00759806	IPI00465248;IPI00759806	6;3	6;3	6;3	2-phospho-D-glycerate hydro-lyase;Alpha-enolase;C-myc promoter-binding protein;Enolase 1;MBP-1;MPB-1;Non-neural enolase;Phosphopyruvate hydratase;Plasminogen-binding protein;Enolase	ENO1;ENO1L1;MBPB1;MPB1	Isoform alpha-enolase of Alpha-enolase;Isoform MBP-1 of Alpha-enolase	P06733-1;P06733;A4QMW8;A4UCS8;Q96GV1;Q9BT62;P06733-2	2	6	6	6	13.6	13.6	13.6	47.168	434	1.657e-19	7931600
312	57;407;748;1407;3162;3208	191	75	IPI00026271;IPI00742191	IPI00026271	6;1	6;1	6;1	40S ribosomal protein S14	PRO2640;RPS14	40S ribosomal protein S14	P62263	2	6	6	6	37.7	37.7	37.7	16.273	151	3.388e-30	40879000
718	115;185;274;388;509;529;668;744;745;844;898;976;1020;1044;1181;1384;1442;1499;1532;1538;1546;1601;1626;1903;2058;2087;2120;2183;2276;2352;2379;2492;2535;2585;2618;2744;2911;3018;3025;3032;3048;3111;3112;3225;3296;3384;3525;3546;3651;3750	394;395;396;397;398;399;400	143;306;395;717;770;889;1280	IPI00941711;IPI00844172;IPI00816452;IPI00069126;IPI00816461;IPI00008455;IPI00642722;IPI00552641	IPI00941711;IPI00844172;IPI00816452;IPI00069126;IPI00816461;IPI00008455;IPI00642722	50;50;49;49;49;49;49;5	50;50;49;49;49;49;49;5	50;50;49;49;49;49;49;5	Myosin;Myosin-VI;Unconventional myosin-6	KIAA0389;MYO6	149 kDa protein;Myosin;Isoform 3 of Myosin-VI;Isoform 1 of Myosin-VI;Isoform 4 of Myosin-VI;Isoform 2 of Myosin-VI;Isoform 5 of Myosin-VI	Q14784;Q9UM54-3;Q9UM54;Q9UM54-1;Q9UM54-4;Q9UM54-2;Q9UM54-5	8	50	50	50	39.6	39.6	39.6	148.83	1286	0	184240000
599	623;1109;1220;2162;2505			IPI00925413;IPI00479262;IPI00552639;IPI00924828;IPI00759560;IPI00927510;IPI00926411;IPI00927765;IPI00798400;IPI00386533;IPI00926013;IPI00384463;IPI00925434;IPI00925057;IPI00220365;IPI00926917;IPI00925493;IPI00791833	IPI00925413;IPI00479262;IPI00552639;IPI00924828;IPI00759560;IPI00927510;IPI00926411;IPI00927765;IPI00798400;IPI00386533;IPI00926013;IPI00384463;IPI00925434;IPI00925057;IPI00220365;IPI00926917	5;5;5;5;5;5;5;5;5;5;3;3;3;3;3;3;2;2	5;5;5;5;5;5;5;5;5;5;3;3;3;3;3;3;2;2	5;5;5;5;5;5;5;5;5;5;3;3;3;3;3;3;2;2	EIF4G1 protein;cDNA FLJ56479, highly similar to Eukaryotic translation initiation factor 4 gamma 1;EIF4G1 variant protein;Eukaryotic translation initiation factor 4 gamma 1;p220;cDNA FLJ56483, highly similar to Eukaryotic translation initiation factor 4 gamma 1;Eukaryotic translation initiation factor 4 gamma, 1;Putative uncharacterized protein EIF4G1	EIF4G1;EIF4G1 variant protein;EIF4F;EIF4G;EIF4GI	EIF4G1 protein;Isoform B of Eukaryotic translation initiation factor 4 gamma 1;Isoform 1 of Eukaryotic translation initiation factor 4 gamma 1;172 kDa protein;EIF4G1 protein;Isoform D of Eukaryotic translation initiation factor 4 gamma 1;eukaryotic transla	B2RU10;B4DGF1;Q4LE58;Q04637-3;Q04637;Q04637-1;Q04637-4;B2RU06;Q04637-5;B4DSI9;Q04637-6;Q96I65;C9JF13;C9K073;C9J2Z7;C9J6B6	18	5	5	5	2.9	2.9	2.9	176.23	1606	4.5921e-08	1214500
225	533;811;2020;2221;2371;3129	126;127	194;195	IPI00018140;IPI00402182;IPI00402183;IPI00930205;IPI00402184;IPI00402185	IPI00018140;IPI00402182;IPI00402183;IPI00930205;IPI00402184;IPI00402185	6;6;6;6;6;5	6;6;6;6;6;5	5;5;5;5;5;4	Glycine- and tyrosine-rich RNA-binding protein;Heterogeneous nuclear ribonucleoprotein Q;NS1-associated protein 1;Synaptotagmin-binding, cytoplasmic RNA-interacting protein;cDNA, FLJ94136, highly similar to Homo sapiens synaptotagmin binding, cytoplasmic RNA interacting protein (SYNCRIP), mRNA;Synaptotagmin binding, cytoplasmic RNA interacting protein variant;SYNCRIP protein;Synaptotagmin binding…	HNRPQ;NSAP1;SYNCRIP;RP1-3J17.2-003;hCG_401112	Isoform 1 of Heterogeneous nuclear ribonucleoprotein Q;Isoform 2 of Heterogeneous nuclear ribonucleoprotein Q;Isoform 3 of Heterogeneous nuclear ribonucleoprotein Q;synaptotagmin binding, cytoplasmic RNA interacting protein isoform 5;Isoform 4 of Heterogen	O60506-1;O60506;B2R8Z8;O60506-2;O60506-3;Q59GL1;O60506-4;Q05CK9;Q5TCG1;O60506-5;B7Z213;B7Z645	6	6	6	5	10.1	10.1	8.2	69.602	623	1.1477e-14	2700200
577	186;517;599;1352;2358;3470	321	166	IPI00796366;IPI00335168;IPI00789605;IPI00930599;IPI00795576;IPI00793089;IPI00413922;IPI00797626;IPI00796500;IPI00795944;IPI00101961;IPI00792530	IPI00796366;IPI00335168;IPI00789605;IPI00930599;IPI00795576;IPI00793089;IPI00413922;IPI00797626;IPI00796500;IPI00795944	6;6;6;6;5;5;5;4;4;4;2;1	6;6;6;6;5;5;5;4;4;4;2;1	5;5;5;5;4;5;4;4;4;4;2;0	cDNA FLJ56329, highly similar to Myosin light polypeptide 6;17 kDa myosin light chain;Myosin light chain 3;Myosin light chain alkali 3;Myosin light polypeptide 6;Smooth muscle and nonmuscle myosin light chain alkali 6;MYL6 protein	MYL6	cDNA FLJ56329, highly similar to Myosin light polypeptide 6;Isoform Non-muscle of Myosin light polypeptide 6;Isoform Smooth muscle of Myosin light polypeptide 6;16 kDa protein;13 kDa protein;13 kDa protein;11 kDa protein;11 kDa protein;10 kDa protein;8 kDa	B7Z6Z4;P60660-1;P60660;P60660-2;Q6IBG5	12	6	6	5	25.6	25.6	20.2	26.707	238	7.1613e-65	696240000
252	985;1708;1779;2215;3538	171	125	IPI00789159;IPI00793523;IPI00794894;IPI00021266;IPI00176755;IPI00397695;IPI00788093;IPI00923578;IPI00787625	IPI00789159;IPI00793523;IPI00794894;IPI00021266;IPI00176755;IPI00397695;IPI00788093	5;5;5;5;4;4;3;1;1	5;5;5;5;4;4;3;1;1	5;5;5;5;4;4;3;1;1	Putative uncharacterized protein RPL23A;Ribosomal protein L23a, isoform CRA_a;60S ribosomal protein L23a	hCG_1988529;RPL23A	Ribosomal protein L23a, isoform CRA_a;Putative uncharacterized protein RPL23A;Putative uncharacterized protein RPL23A;60S ribosomal protein L23a;Putative uncharacterized protein ENSP00000415110;18 kDa protein;18 kDa protein	A8MUS3;A8MXA8;C9JSM9;P62750;C9JGG2	9	5	5	5	22.2	22.2	22.2	21.916	194	9.2739e-13	21834000
561	148;1207;1680;2610;3391	304	91	IPI00793696;IPI00306332;IPI00946221;IPI00791426	IPI00793696;IPI00306332;IPI00946221;IPI00791426	5;5;5;5	5;5;5;5	5;5;5;5	60S ribosomal protein L24;60S ribosomal protein L30;Putative uncharacterized protein RPL24;Ribosomal protein L24, isoform CRA_e	RPL24;hCG_2023003	19 kDa protein;60S ribosomal protein L24;Ribosomal protein L24, isoform CRA_e;Putative uncharacterized protein RPL24	P83731;C9JNW5;C9JXB8	4	5	5	5	23.2	23.2	23.2	19.41	168	1.4804e-14	19249000
277	299;1032;1385;2884;2896	179	501	IPI00642971;IPI00789435;IPI00023048;IPI00064086;IPI00796284;IPI00795920;IPI00793083	IPI00642971;IPI00789435;IPI00023048;IPI00064086;IPI00796284;IPI00795920	5;5;5;4;3;3;1	5;5;5;4;3;3;1	5;5;5;4;3;3;1	Antigen NY-CO-4;Elongation factor 1-delta;cDNA, FLJ95068, highly similar to Homo sapiens eukaryotic translation elongation factor 1 delta (guanine nucleotide exchange protein) (EEF1D), transcript variant 1, mRNA;FP1047;EEF1D protein;cDNA: FLJ20897 fis, clone ADKA03573;Eukaryotic translation elongation factor 1 delta (Guanine nucleotide exchange protein), isoform CRA_a;cDNA FLJ57946, highly simila…	EEF1D;EF1D;hCG_1994718	Isoform 2 of Elongation factor 1-delta;eukaryotic translation elongation factor 1 delta isoform 3;Isoform 1 of Elongation factor 1-delta;eukaryotic translation elongation factor 1 delta isoform 4;cDNA FLJ57946, highly similar to Elongation factor 1-delta;2	P29692-2;P29692;B2RAR6;Q71RH4;Q9BW34;Q9H7G6;P29692-1;Q4VBZ6;B4DDU4	7	5	5	5	11.7	11.7	11.7	71.407	647	6.2479e-24	3667300
215	482;683;907;1431;1495			IPI00017334;IPI00793658;IPI00791634;IPI00793442;IPI00909721;IPI00940514;IPI00386679	IPI00017334;IPI00793658;IPI00791634;IPI00793442;IPI00909721	5;5;5;4;3;1;1	5;5;5;4;3;1;1	5;5;5;4;3;1;1	Prohibitin;cDNA FLJ78511, highly similar to Homo sapiens prohibitin (PHB), mRNA;cDNA, FLJ93035, Homo sapiens prohibitin (PHB), mRNA;Prohibitin, isoform CRA_a;Prohibitin variant;PHB protein;Putative uncharacterized protein PHB;cDNA FLJ51562, highly similar to Prohibitin	PHB;hCG_29613	Prohibitin;Putative uncharacterized protein PHB;Putative uncharacterized protein PHB;Putative uncharacterized protein PHB;cDNA FLJ51562, highly similar to Prohibitin	P35232;A8K401;Q53FV0;Q6FHP5;Q6PUJ7;C9JW96;C9JZ20;A8MUL1;B4DY47	7	5	5	5	19.5	19.5	19.5	29.804	272	6.8493e-11	1255900
415	1335;1522;1959;2263;2650;3747	249	133	IPI00183508;IPI00385754;IPI00816829;IPI00815767;IPI00878175	IPI00183508;IPI00385754;IPI00816829;IPI00815767;IPI00878175	6;6;6;5;4	6;6;6;5;4	5;5;5;4;3	Protein A6;Protein tyrosine kinase 9;Twinfilin-1	PTK9;TWF1	twinfilin 1;42 kDa protein;Isoform 4 of Twinfilin-1;Isoform 3 of Twinfilin-1;30 kDa protein	Q12792-2;Q12792;Q12792-4;Q12792-3	5	6	6	5	17.4	17.4	15.6	43.917	384	1.597e-32	6916600
184	2043;2400;2603;3519;3659			IPI00013468;IPI00514701;IPI00644108;IPI00644568	IPI00013468;IPI00514701;IPI00644108	5;5;5;1	5;5;5;1	5;5;5;1	Mitotic checkpoint protein BUB3;cDNA FLJ57899, highly similar to Mitotic checkpoint protein BUB3;Putative uncharacterized protein BUB3	BUB3	Mitotic checkpoint protein BUB3;budding uninhibited by benzimidazoles 3 isoform b;Putative uncharacterized protein BUB3	O43684;B4DDM6;A6NJ42;B5MCE8	4	5	5	5	14.9	14.9	14.9	37.154	328	3.7658e-10	1496800
442	19;503;1587;2095;3312			IPI00216654;IPI00908873;IPI00292387	IPI00216654;IPI00908873;IPI00292387	5;5;5	5;5;5	5;5;5	140 kDa nucleolar phosphoprotein;Hepatitis C virus NS5A-transactivated protein 13;Nucleolar 130 kDa protein;Nucleolar and coiled-body phosphoprotein 1;Nucleolar phosphoprotein p130;cDNA, FLJ95131, highly similar to Homo sapiens nucleolar and coiled-body phosphoprotein 1 (NOLC1), mRNA;cDNA FLJ32193 fis, clone PLACE6002345, highly similar to Nucleolar phosphoprotein p130;NOLC1 protein;Nucleolar and…	KIAA0035;NOLC1;NS5ATP13;hCG_25636	Isoform Beta of Nucleolar phosphoprotein p130;Isoform 3 of Nucleolar phosphoprotein p130;Isoform Alpha of Nucleolar phosphoprotein p130	Q14978-2;Q14978;B2RAU8;Q14978-3;Q14978-1;Q96J17	3	5	5	5	6.1	6.1	6.1	74.746	709	1.2305e-06	3546900
325	390;977;1281;1641;3737			IPI00027270;IPI00939745;IPI00433834;IPI00789514;IPI00007144;IPI00792420	IPI00027270;IPI00939745;IPI00433834;IPI00789514;IPI00007144	5;5;4;4;3;2	5;5;4;4;3;2	5;5;4;4;3;2	60S ribosomal protein L26;RPL26 protein;Putative uncharacterized protein RPL26;60S ribosomal protein L26-like 1	RPL26;RPL26L1;RPL26P1	60S ribosomal protein L26;17 kDa protein;Putative uncharacterized protein RPL26;13 kDa protein;60S ribosomal protein L26-like 1	P61254;Q6IBH6;A6NE05;Q9UNX3	6	5	5	5	24.1	24.1	24.1	17.258	145	1.8396e-19	20882000
617	602;1078;2758;2780;3005			IPI00410693;IPI00470498;IPI00470497;IPI00412714	IPI00410693;IPI00470498;IPI00470497;IPI00412714	5;5;4;4	5;5;4;4	5;5;4;4	PAI1 RNA-binding protein 1;Plasminogen activator inhibitor 1 RNA-binding protein;SERPINE1 mRNA-binding protein 1;Putative uncharacterized protein DKFZp686P17171;cDNA, FLJ92551, Homo sapiens PAI-1 mRNA-binding protein (PAI-RBP1), mRNA;PAI-1 mRNA-binding protein variant;SERPINE1 mRNA binding protein 1	CGI-55;PAIRBP1;SERBP1;DKFZp686P17171;RP11-393N21.3-001	Isoform 1 of Plasminogen activator inhibitor 1 RNA-binding protein;Isoform 3 of Plasminogen activator inhibitor 1 RNA-binding protein;Isoform 2 of Plasminogen activator inhibitor 1 RNA-binding protein;Isoform 4 of Plasminogen activator inhibitor 1 RNA-bind	Q8NC51-1;Q8NC51;Q8NC51-3;Q8NC51-2;Q63HR1;Q8NC51-4;Q5VU21	4	5	5	5	14.7	14.7	14.7	44.965	408	4.1057e-24	8751900
575	86;245;316;831;2548			IPI00334190;IPI00908723;IPI00442543	IPI00334190;IPI00908723;IPI00442543	5;5;4	5;5;4	5;5;4	EPB72-like protein 2;Stomatin-like protein 2;cDNA FLJ61039, highly similar to Stomatin-like protein 2;cDNA FLJ27036 fis, clone SLV08019, highly similar to Homo sapiens stomatin (EPB72)-like 2 (STOML2)	HSPC108;SLP2;STOML2	Stomatin-like protein 2;cDNA FLJ61039, highly similar to Stomatin-like protein 2;cDNA FLJ27036 fis, clone SLV08019, highly similar to Homo sapiens stomatin (EPB72)-like 2	Q9UJZ1;B4E1K7;Q6ZNW0	3	5	5	5	18	18	18	38.534	356	1.6143e-12	2381000
623	813;1142;2296;2718;3791			IPI00413324;IPI00478208;IPI00644171;IPI00394699;IPI00874214;IPI00642149;IPI00455067;IPI00844321	IPI00413324;IPI00478208;IPI00644171;IPI00394699	5;5;3;3;2;2;1;1	5;5;3;3;2;2;1;1	5;5;3;3;2;2;1;1	60S ribosomal protein L17;60S ribosomal protein L23;PD-1;cDNA FLJ52184, highly similar to 60S ribosomal protein L17;Putative uncharacterized protein ENSP00000375160;Putative uncharacterized protein RPL17	RPL17	60S ribosomal protein L17;21 kDa protein;Putative uncharacterized protein RPL17P9;Putative uncharacterized protein RPL17	P18621;B4E3C2;A8MU02;B5ME31	8	5	5	5	31	31	31	21.397	184	9.3826e-20	28966000
81	209;716;736;882;3471			IPI00607584;IPI00005024;IPI00908888	IPI00607584;IPI00005024	5;5;2	5;5;2	5;5;2	Myb-binding protein 1A;cDNA FLJ60422, highly similar to Myb-binding protein 1A	MYBBP1A;P160	Isoform 2 of Myb-binding protein 1A;Isoform 1 of Myb-binding protein 1A	Q9BQG0-2;Q9BQG0;Q9BQG0-1;B4DE42	3	5	5	5	4	4	4	149.37	1332	5.9396e-12	1019200
80	1091;1778;2031;2796;3456	73	554	IPI00004860;IPI00759723	IPI00004860;IPI00759723	5;5	5;5	5;5	Arginine--tRNA ligase;Arginyl-tRNA synthetase, cytoplasmic;cDNA, FLJ95667, highly similar to Homo sapiens arginyl-tRNA synthetase (RARS), mRNA;cDNA FLJ50285, highly similar to Arginyl-tRNA synthetase (EC 6.1.1.19);Arginyl-tRNA synthetase variant	RARS	Isoform Complexed of Arginyl-tRNA synthetase, cytoplasmic;Isoform Monomeric of Arginyl-tRNA synthetase, cytoplasmic	P54136-1;P54136;B2RBS9;B4DXW6;Q53GY4;P54136-2	2	5	5	5	9.2	9.2	9.2	75.378	660	5.1225e-11	1949800
153	74;75;638;720;1297;1298;1539;1551;1552;1683;1705;1752;1932;2188;2485;2749;2900;3141;3703;3789			IPI00010779;IPI00910322	IPI00010779;IPI00910322	20;12	10;7	5;5	TM30p1;Tropomyosin alpha-4 chain;Tropomyosin-4;cDNA FLJ54184, highly similar to Tropomyosin alpha-4 chain;cDNA FLJ52936, weakly similar to Tropomyosin alpha-4 chain	TPM4	Isoform 1 of Tropomyosin alpha-4 chain;cDNA FLJ52936, weakly similar to Tropomyosin alpha-4 chain	P67936-1;P67936;B4DVY2;B4DTB1	2	20	10	5	44.8	27.4	11.3	28.521	248	1.5987e-168	55603000
440	44;1460;1576;2161;2721			IPI00216587;IPI00645201	IPI00216587;IPI00645201	5;5	5;5	5;5	40S ribosomal protein S8;Ribosomal protein S8;Similar to ribosomal protein S8	OK/SW-cl.83;RPS8;hCG_2031852;RP11-269F19.3-001;RP11-269F19.3-003	40S ribosomal protein S8;Ribosomal protein S8	P62241;Q5JR94;Q5JR95;Q9BS10	2	5	5	5	29.3	29.3	29.3	24.205	208	1.1442e-24	10871000
333	1010;1574;2310;3014;3203			IPI00027834;IPI00465225;IPI00940312;IPI00848328;IPI00647473;IPI00909466	IPI00027834;IPI00465225;IPI00940312	5;4;3;2;2;1	5;4;3;2;2;1	5;4;3;2;2;1	Heterogeneous nuclear ribonucleoprotein L;cDNA, FLJ94229, highly similar to Homo sapiens heterogeneous nuclear ribonucleoprotein L (HNRPL),mRNA;HNRNPL protein;cDNA FLJ75895, highly similar to Homo sapiens heterogeneous nuclear ribonucleoprotein L (HNRPL), transcript variant 2, mRNA;Putative uncharacterized protein HNRNPL	HNRNPL;HNRPL;P/OKcl.14	Heterogeneous nuclear ribonucleoprotein L;heterogeneous nuclear ribonucleoprotein L isoform b;Putative uncharacterized protein ENSP00000388079 (Fragment)	P14866;B2R959;Q6NTA2;A6NIT8;C9JXI7	6	5	5	5	11.4	11.4	11.4	64.132	589	2.6435e-21	72256000
676	547;1709;2218;3394;3637			IPI00553177;IPI00790784;IPI00869004;IPI00305457;IPI00736763	IPI00553177;IPI00790784;IPI00869004	5;4;3;2;1	5;4;3;2;1	5;4;3;2;1	Alpha-1 protease inhibitor;Alpha-1-antiproteinase;Alpha-1-antitrypsin;Serpin A1;Short peptide from AAT;Alpha-1-antitrypsin NULL GENOVA variant;Alpha-1 antitrypsin Valcamonica variant;Alpha-1 antitrypsin;Alpha-1-antitrypsin MBrescia variant;Alpha-1-antitrypsin NULL(BRESCIA) variant	AAT;PI;PRO0684;PRO2209;SERPINA1	Isoform 1 of Alpha-1-antitrypsin;Isoform 2 of Alpha-1-antitrypsin;Isoform 3 of Alpha-1-antitrypsin	P01009-1;P01009;P01009-2;A6YP93;A7L8C5;A7L8C6;B2D098;Q13747;Q2L9S7;Q3I0J7;P01009-3	5	5	5	5	15.3	15.3	15.3	46.736	418	1.0007e-49	13089000
496	36;1190;1764;3120;3398			IPI00221106;IPI00477803	IPI00221106;IPI00477803	5;4	5;4	5;4	Pre-mRNA-splicing factor SF3b 145 kDa subunit;SF3b150;Spliceosome-associated protein 145;Splicing factor 3B subunit 2;Putative uncharacterized protein DKFZp781L0540	SAP145;SF3B2;DKFZp781L0540	splicing factor 3B subunit 2;Putative uncharacterized protein DKFZp781L0540 (Fragment)	Q13435;A8K485;B4DT19;Q7L4T5;Q7Z627;Q9BWD2;Q7Z3K9;Q96CM6	2	5	5	5	5.7	5.7	5.7	100.23	895	2.6572e-16	1981000
463	564;2340;3635;3655;3796	279	81	IPI00219155;IPI00790294;IPI00792879	IPI00219155;IPI00790294	5;3;1	5;3;1	5;3;1	60S ribosomal protein L27	RPL27	60S ribosomal protein L27;60S ribosomal protein L27	P61353;B2R4D8;Q6LCU2	3	5	5	5	42.6	42.6	42.6	15.798	136	6.2125e-41	34909000
597	60;1018;1362;1776;2133			IPI00385042;IPI00645138	IPI00385042;IPI00645138	5;3	5;3	5;3	Chronic renal failure gene protein;GTP-binding protein NGB;Nucleolar GTP-binding protein 1;cDNA FLJ10686 fis, clone NT2RP3000252, highly similar to Nucleolar GTP-binding protein 1;cDNA FLJ53992, highly similar to Nucleolar GTP-binding protein 1;cDNA FLJ56266, highly similar to Nucleolar GTP-binding protein 1;cDNA FLJ55652, highly similar to Nucleolar GTP-binding protein 1;G protein-binding protei…	CRFG;GTPBP4;NOG1;RP11-38M7.5-006	Nucleolar GTP-binding protein 1;GTP binding protein 4	Q9BZE4;B3KMC5;B4DHR2;B4DY13;B7Z7A3;Q53GS0;Q8N4P8;O60747;Q5T3R7	2	5	5	5	8.2	8.2	8.2	73.964	634	5.8574e-10	2085000
722	409;423;1480;2212;2579	402	217	IPI00848226;IPI00910724;IPI00910221;IPI00910917	IPI00848226	5;2;2;1	5;2;2;1	5;2;2;1	Cell proliferation-inducing gene 21 protein;Guanine nucleotide-binding protein subunit beta-2-like 1;Guanine nucleotide-binding protein subunit beta-like protein 12.3;Human lung cancer oncogene 7 protein;Receptor for activated C kinase;Receptor of activated protein kinase C 1	GNB2L1;HLC7;PIG21	Guanine nucleotide-binding protein subunit beta-2-like 1	P63244	4	5	5	5	15.8	15.8	15.8	35.076	317	1.0117e-11	3225300
455	125;226;1118;1675;3325			IPI00218606;IPI00793332	IPI00218606	5;2	5;2	5;2	40S ribosomal protein S23;cDNA FLJ77921, highly similar to Homo sapiens ribosomal protein S23 (RPS23), mRNA;cDNA, FLJ92033, Homo sapiens ribosomal protein S23 (RPS23), mRNA;Ribosomal protein S23, isoform CRA_a	RPS23;hCG_38189	40S ribosomal protein S23	P62266;A8K517	2	5	5	5	29.4	29.4	29.4	15.807	143	1.0548e-12	11727000
716	271;318;426;480;507;513;532;561;608;621;791;912;1054;1072;1076;1246;1310;1537;1645;1731;1750;1894;1998;2003;2275;2323;2324;2407;2425;2477;2509;2529;2620;2644;2727;2732;2759;2828;3074;3114;3170;3234;3422;3500;3537;3604;3628;3662;3694;3743;3758	390;391;392;393	17;118;183;587	IPI00829992;IPI00743335;IPI00010418;IPI00791026;REV__IPI00062266;REV__IPI00402502;REV__IPI00792054	IPI00829992;IPI00743335;IPI00010418;IPI00791026	51;50;49;28;1;1;1	51;50;49;28;1;1;1	49;48;47;27;1;1;1	Myosin I beta;Myosin-Ic;cDNA FLJ53573, highly similar to Myosin Ic;MYO1C protein;cDNA FLJ52405, highly similar to Myosin Ic	MYO1C	Isoform 3 of Myosin-Ic;Isoform 1 of Myosin-Ic;Isoform 2 of Myosin-Ic;56 kDa protein	O00159-3;O00159;B7Z3E5;O00159-1;O00159-2;A1L180;B7Z9C0	7	51	51	49	48.9	48.9	47.6	119.67	1044	0	429600000
571	20;41;50;137;259;342;343;550;551;778;918;1027;1067;1269;1299;1436;1485;1490;1520;1611;1986;2025;2044;2359;2452;2491;2575;2604;2738;2760;2841;2882;2973;3011;3057;3172;3309;3433;3457;3594;3611;3641;3756	313;314;315;316;317;318;319	166;215;470;535;572;697;809	IPI00329719;IPI00412487;IPI00420004;IPI00895957;IPI00895883;IPI00895790;IPI00945499	IPI00329719	43;17;1;1;1;1;1	43;17;1;1;1;1;1	43;17;1;1;1;1;1	Myosin-Id;Putative uncharacterized protein DKFZp686A01173;MYO1D protein	KIAA0727;MYO1D;DKFZp686A01173	Myosin-Id	O94832;Q7Z3N6;Q8N618	7	43	43	43	43.3	43.3	43.3	116.2	1006	2.3028e-188	153920000
231	217;1663;1980;2707	130	60	IPI00646240;IPI00794461;IPI00930174;IPI00930570;IPI00303133;IPI00020101;IPI00419833;IPI00152906;IPI00477495;IPI00018534;IPI00554798;IPI00815755;IPI00329665;IPI00166293;IPI00152785;IPI00220403;IPI00515061;IPI00003935;IPI00465363	IPI00646240;IPI00794461;IPI00930174;IPI00930570;IPI00303133;IPI00020101;IPI00419833;IPI00152906;IPI00477495;IPI00018534;IPI00554798;IPI00815755;IPI00329665;IPI00166293;IPI00152785;IPI00220403;IPI00515061;IPI00003935;IPI00465363	4;4;4;4;4;4;4;4;4;4;4;4;4;3;3;3;3;3;2	4;4;4;4;4;4;4;4;4;4;4;4;4;3;3;3;3;3;2	4;4;4;4;4;4;4;4;4;4;4;4;4;3;3;3;3;3;2	Histone H2B;Histone H2B type 1-N;Histone H2B.d;Histone H2B type 1-H;Histone H2B.j;Histone H2B type 1-C/E/F/G/I;Histone H2B.1 A;Histone H2B.a;Histone H2B.g;Histone H2B.h;Histone H2B.k;Histone H2B.l;HIRA-interacting protein 1;Histone H2B type 1-K;HIRA-interacting protein 2;Histone H2B type 1-D;Histone H2B.1 B;Histone H2B.b;Histone H2B type F-S;Histone H2B.s;Histone H2B type 1-L;Histone H2B.c;Histon…	H2BFD;HIST1H2BN;H2BFJ;HIST1H2BH;H2BFA;H2BFG;H2BFH;H2BFK;H2BFL;HIST1H2BC;HIST1H2BE;HIST1H2BF;HIST1H2BG;HIST1H2BI;hCG_1640484;hCG_1640985;hCG_1641780;hCG_1787353;hCG_1787365;H2BFT;HIRIP1;HIST1H2BK;H2BFB;HIRIP2;HIST1H2BD;H2BFS;H2BFC;HIST1H2BL;H2BFE;HIST1H2BM;HIST2H2BF;HIST3H2BB;H2BFN;HIST1H2BO;H2BFF;HIST1H2BB;H2BFR;HIST1H2BJ;H2BFQ;HIST2H2BE;HIST1H2BA;TSH2B	Histone H2B;Histone H2B type 1-N;histone cluster 2, H2bf isoform b;Histone H2B;Histone H2B type 1-H;histone cluster 1, H2bg;Histone H2B type 1-K;Histone H2B type 1-D;Histone H2B type F-S;Histone H2B type 1-L;Histone H2B type 1-M;HIST1H2BC protein;Histone H	B4DR52;Q99877;B4DLA9;A8K9J7;Q93079;B2R541;P62807;B2R4S9;O60814;P58876;P57053;Q99880;Q99879;Q0D2M2;Q5QNW6;Q8N257;A4FU05;P23527;P33778;P06899;Q16778;Q96A08;B2R544	19	4	4	4	27.1	27.1	27.1	18.041	166	7.3632e-24	70130000
486	1042;1065;1243;1807			IPI00941899;IPI00220644;IPI00479186;IPI00909560;IPI00847989;IPI00888126;IPI00910979;IPI00604528;IPI00743713;IPI00871353;IPI00027165;IPI00941093;IPI00909829	IPI00941899;IPI00220644;IPI00479186;IPI00909560;IPI00847989;IPI00888126;IPI00910979;IPI00604528	4;4;4;4;4;4;3;2;1;1;1;1;1	4;4;4;4;4;4;3;2;1;1;1;1;1	4;4;4;4;4;4;3;2;1;1;1;1;1	Cytosolic thyroid hormone-binding protein;Opa-interacting protein 3;p58;Pyruvate kinase 2/3;Pyruvate kinase isozymes M1/M2;Pyruvate kinase muscle isozyme;Thyroid hormone-binding protein 1;Tumor M2-PK;Pyruvate kinase;Pyruvate kinase M2	OIP3;PK2;PK3;PKM;PKM2	66 kDa protein;Isoform M1 of Pyruvate kinase isozymes M1/M2;Isoform M2 of Pyruvate kinase isozymes M1/M2;Pyruvate kinase;Pyruvate kinase;similar to pyruvate kinase, muscle;Pyruvate kinase;Pyruvate kinase	P14618-2;P14618;P14618-1;B4DRT3;B4DNK4;Q8WUW7;Q9NYI7;Q9UK31;Q9UKK4;B4DUU6;Q504U3	13	4	4	4	9.4	9.4	9.4	65.93	605	2.105e-10	3289700
631	648;1417;1432;3009	356	158	IPI00419373;IPI00455134;IPI00939124;IPI00909208;IPI00927677;IPI00927407;IPI00940369;IPI00470658;IPI00927894	IPI00419373;IPI00455134;IPI00939124;IPI00909208;IPI00927677;IPI00927407;IPI00940369;IPI00470658	4;4;4;4;4;4;3;2;1	4;4;4;4;4;4;3;2;1	4;4;4;4;4;4;3;2;1	Heterogeneous nuclear ribonucleoprotein A3;cDNA FLJ52659, highly similar to Heterogeneous nuclear ribonucleoprotein A3;cDNA, FLJ79333, highly similar to Heterogeneous nuclear ribonucleoprotein A3;Heterogeneous nuclear ribonucleoprotein A3, isoform CRA_a;HNRPA3 protein;cDNA FLJ58832, highly similar to Heterogeneous nuclear ribonucleoprotein A3;cDNA FLJ59080, highly similar to Heterogeneous nuclear…	HNRNPA3;HNRPA3;hCG_2005824;D10S102	Isoform 1 of Heterogeneous nuclear ribonucleoprotein A3;Isoform 2 of Heterogeneous nuclear ribonucleoprotein A3;37 kDa protein;cDNA FLJ58832, highly similar to Heterogeneous nuclear ribonucleoprotein A3;34 kDa protein;cDNA FLJ59080, highly similar to Heter	P51991-1;P51991;P51991-2;B4DDB6;Q66K53;B4E3E6;B4E036;Q8NFG3;C9JED4;Q65ZQ3	9	4	4	4	12.7	12.7	12.7	39.594	378	1.2207e-29	4709200
459	447;1028;2899;3486			IPI00514983;IPI00939163;IPI00513743;IPI00218993;IPI00908988;IPI00910755;IPI00828021;IPI00295485;IPI00794417	IPI00514983;IPI00939163;IPI00513743;IPI00218993;IPI00908988;IPI00910755	4;4;4;4;4;2;1;1;1	4;4;4;4;4;2;1;1;1	4;4;4;4;4;2;1;1;1	cDNA FLJ52364, highly similar to Heat-shock protein 105 kDa;Heat shock 105kDa/110kDa protein 1, isoform CRA_b;Antigen NY-CO-25;Heat shock 110 kDa protein;Heat shock protein 105 kDa;cDNA FLJ55325, highly similar to Heat-shock protein 105 kDa;cDNA FLJ52360, highly similar to Heat-shock protein 105 kDa;cDNA FLJ51707, highly similar to Heat-shock protein 105 kDa	hCG_32198;HSPH1;HSP105;HSP110;KIAA0201	Heat shock 105kDa/110kDa protein 1, isoform CRA_b;Isoform Alpha of Heat shock protein 105 kDa;Isoform 3 of Heat shock protein 105 kDa;Isoform Beta of Heat shock protein 105 kDa;cDNA FLJ52360, highly similar to Heat-shock protein 105 kDa;cDNA FLJ51707, high	B4DYH1;Q92598-1;Q92598;B4DF68;Q92598-3;Q92598-2;B4DY72;B4DZB4	9	4	4	4	5.3	5.3	5.3	97.459	860	9.6458e-13	972790
206	3;2117;3314;3790			IPI00927150;IPI00926903;IPI00015833;IPI00926408;IPI00921826;IPI00927721	IPI00927150;IPI00926903;IPI00015833;IPI00926408;IPI00921826	4;4;4;4;4;1	4;4;4;4;4;1	4;4;4;4;4;1	Putative uncharacterized protein CHCHD3;Coiled-coil-helix-coiled-coil-helix domain-containing protein 3, mitochondrial;Coiled-coil-helix-coiled-coil-helix domain containing 3;Coiled-coil-helix-coiled-coil-helix domain containing 3, isoform CRA_d;cDNA FLJ53726, highly similar to Coiled-coil-helix-coiled-coil-helixdomain-containing protein 3	CHCHD3;hCG_2014841;tcag7.1158	Putative uncharacterized protein CHCHD3;Putative uncharacterized protein CHCHD3;Coiled-coil-helix-coiled-coil-helix domain-containing protein 3, mitochondrial;26 kDa protein;cDNA FLJ53726, highly similar to Coiled-coil-helix-coiled-coil-helixdomain-contain	C9J4B7;C9JRZ6;Q9NX63;A4D1N4;B7Z1X9	6	4	4	4	17.8	17.8	17.8	27.735	241	4.0659e-09	2241600
622	149;895;1016;2010			IPI00413108;IPI00553164;IPI00927101;IPI00790580;IPI00793137;IPI00411639;IPI00847766;IPI00798361;IPI00942587;IPI00399077;IPI00745789;IPI00793905	IPI00413108;IPI00553164;IPI00927101;IPI00790580;IPI00793137;IPI00411639;IPI00847766;IPI00798361;IPI00942587	4;4;4;4;3;3;3;3;2;1;1;1	4;4;4;4;3;3;3;3;2;1;1;1	4;4;4;4;3;3;3;3;2;1;1;1	37 kDa laminin receptor precursor;37/67 kDa laminin receptor;40S ribosomal protein SA;67 kDa laminin receptor;Colon carcinoma laminin-binding protein;Laminin receptor 1;Laminin-binding protein precursor p40;Multidrug resistance-associated protein MGr1-Ag;NEM/1CHD4;Putative uncharacterized protein RPSA;Putative uncharacterized protein ENSP00000346598;Laminin receptor-like protein LAMRL5;HCG1984468…	LAMBR;LAMR1;RPSA;LAMR1P15;hCG_1984468	33 kDa protein;40S ribosomal protein SA;Putative uncharacterized protein RPSA;16 kDa protein;Putative uncharacterized protein RPSAP58;Laminin receptor-like protein LAMRL5;Similar to Laminin receptor;17 kDa protein;Putative uncharacterized protein ENSP00000	P08865;C9J9K3;A6NE09;Q96RS2;C9JKH4	12	4	4	4	17.7	17.7	17.7	33.313	300	1.7118e-15	3644100
679	82;757;1594;3489			IPI00925052;IPI00925334;IPI00554811;IPI00790262;IPI00926054;IPI00926232;IPI00386354;IPI00607772	IPI00925052;IPI00925334;IPI00554811;IPI00790262;IPI00926054;IPI00926232;IPI00386354;IPI00607772	4;4;4;3;3;3;2;2	4;4;4;3;3;3;2;2	4;4;4;3;3;3;2;2	Putative uncharacterized protein ARPC4;Actin-related protein 2/3 complex subunit 4;Arp2/3 complex 20 kDa subunit;cDNA FLJ14048 fis, clone HEMBA1006650, weakly similar to ARP2/3 COMPLEX 20 KD SUBUNIT	ARPC4;ARC20	Putative uncharacterized protein ARPC4;Putative uncharacterized protein ARPC4;Actin-related protein 2/3 complex subunit 4;Similar to Actin-related protein 2/3 complex subunit 4;Putative uncharacterized protein ARPC4;Putative uncharacterized protein ARPC4;c	C9JWM7;C9J0N8;P59998;C9JUB3;C9JE29;Q9H7Z5;C9JJ59	8	4	4	4	20.3	20.3	20.3	21.588	187	1.7815e-12	10214000
576	472;883;1433;2241	320	72	IPI00334587;IPI00742926;IPI00334713;IPI00329355;IPI00106509	IPI00334587;IPI00742926;IPI00334713;IPI00329355;IPI00106509	4;4;4;3;3	4;4;4;3;3	4;4;4;3;3	APOBEC1-binding protein 1;Heterogeneous nuclear ribonucleoprotein A/B;cDNA FLJ60713, highly similar to Homo sapiens heterogeneous nuclear ribonucleoprotein A/B (HNRPAB), transcript variant 1, mRNA;Heterogeneous nuclear ribonucleoprotein AB isoform a variant;Putative uncharacterized protein HNRNPAB	ABBP1;HNRNPAB;HNRPAB	Isoform 2 of Heterogeneous nuclear ribonucleoprotein A/B;Putative uncharacterized protein HNRNPAB;Isoform 3 of Heterogeneous nuclear ribonucleoprotein A/B;Isoform 1 of Heterogeneous nuclear ribonucleoprotein A/B;Isoform 4 of Heterogeneous nuclear ribonucle	Q99729-2;Q99729;B4DMY3;Q53F64;B5MD22;Q99729-3;Q99729-1;Q99729-4	5	4	4	4	14.2	14.2	14.2	35.967	332	1.4463e-12	3111500
413	1712;1739;2704;3276			IPI00914529;IPI00910727;IPI00182533;IPI00816097;IPI00914543	IPI00914529;IPI00910727;IPI00182533;IPI00816097;IPI00914543	4;4;4;3;3	4;4;4;3;3	4;4;4;3;3	cDNA FLJ57954, highly similar to 60S ribosomal protein L28;60S ribosomal protein L28;Ribosomal protein L28;Ribosomal protein L28 variant;Putative uncharacterized protein RPL28;Ribosomal protein L28, isoform CRA_c	RPL28;hCG_38234	ribosomal protein L28 isoform 3;ribosomal protein L28 isoform 1;60S ribosomal protein L28;ribosomal protein L28 isoform 4;ribosomal protein L28 isoform 5	B4DEP9;P46779;O60251;Q59F34;C9JB50	5	4	4	4	18.3	18.3	18.3	19.148	169	4.7919e-08	18616000
253	492;3148;3250;3607			IPI00394838;IPI00021290;IPI00939422;IPI00935456	IPI00394838;IPI00021290;IPI00939422;IPI00935456	4;4;4;3	4;4;4;3	4;4;4;3	cDNA FLJ56442, highly similar to ATP-citrate synthase (EC 2.3.3.8);ACLY variant protein;ATP-citrate (pro-S-)-lyase;ATP-citrate synthase;Citrate cleavage enzyme;cDNA FLJ37765 fis, clone BRHIP2024742, highly similar to ATP-CITRATE;cDNA FLJ55447, highly similar to ATP-citrate synthase (EC 2.3.3.8)	ACLY variant protein;ACLY	cDNA FLJ56442, highly similar to ATP-citrate synthase;ATP-citrate synthase;ATP citrate lyase isoform 2;cDNA FLJ55447, highly similar to ATP-citrate synthase	B4DIM0;Q4LE36;P53396;Q8N9C4;B4E3P0	4	4	4	4	4.2	4.2	4.2	125.14	1145	1.788e-10	677490
445	152;277;1229;1637			IPI00217466;IPI00217467;IPI00217465;IPI00419983;IPI00217469;IPI00217468	IPI00217466;IPI00217467;IPI00217465;IPI00419983;IPI00217469	4;4;4;2;2;1	4;4;4;2;2;1	4;4;4;2;2;1	Histone H1.3;Histone H1c;Histone H1.4;Histone H1b;Liver histone H1e;Histone 1, H1e;Histone H1e;cDNA, FLJ94268, highly similar to Homo sapiens histone 1, H1e (HIST1H1E), mRNA;Histone cluster 1, H1e;Histone H1.2;Histone H1d;cDNA FLJ76039, highly similar to Homo sapiens histone 1, H1c (HIST1H1C), mRNA;Histone 1, H1c;Histone H1t;Testicular H1 histone;Histone cluster 1, H1t;Histone H1.1	H1F3;HIST1H1D;H1F4;HIST1H1E;hCG_1645742;H1F2;HIST1H1C;hCG_1640485;H1FT;H1T;HIST1H1T;H1F1;HIST1H1A	Histone H1.3;Histone H1.4;Histone H1.2;Histone H1t;Histone H1.1	P16402;B2R751;P10412;A3R0T7;A3R0T8;B2R984;Q4VB24;P16403;A8K4I2;P22492;A1L407;Q02539	6	4	4	4	14.9	14.9	14.9	22.35	221	5.166e-10	12317000
282	1241;1396;1830;3579			IPI00023919;IPI00745502;IPI00555749;IPI00329583;IPI00890715;IPI00890727	IPI00023919;IPI00745502;IPI00555749	4;4;4;1;1;1	4;4;4;1;1;1	4;4;4;1;1;1	26S protease regulatory subunit 8;26S proteasome AAA-ATPase subunit RPT6;p45/SUG;Proteasome 26S subunit ATPase 5;Proteasome subunit p45;Thyroid hormone receptor-interacting protein 1;cDNA FLJ75514, highly similar to S.scrofa putative 26S protease subunit;Proteasome (Prosome, macropain) 26S subunit, ATPase, 5, isoform CRA_b;Proteasome 26S ATPase subunit 5 variant	PSMC5;SUG1;hCG_41818	26S protease regulatory subunit 8;Proteasome (Prosome, macropain) 26S subunit, ATPase, 5, isoform CRA_b;Proteasome 26S ATPase subunit 5 variant (Fragment)	P62195;A8K3Z3;Q59GS3	6	4	4	4	11.6	11.6	11.6	45.626	406	1.2009e-12	2152000
317	1327;1758;1840;2375;2965	192	73	IPI00026689;IPI00908424;IPI00073536;IPI00456970;IPI00021175;IPI00923566;IPI00868781;IPI00029162;IPI00910891;IPI00922194;IPI00910421;IPI00376955;IPI00414292;IPI00549858;IPI00394661;IPI00914963;IPI00165249;IPI00742856;IPI00877696;IPI00925315;IPI00044678;IPI00917390;IPI00829793;IPI00908349;IPI00023503;IPI00925562;IPI00023529;IPI00165474;IPI00442058;IPI00007811;IPI00031681;IPI00953034;IPI00023530;IPI…	IPI00026689;IPI00908424;IPI00073536	5;5;4;1;1;1;1;1;1;1;1;1;1;1;1;1;1;1;1;1;1;1;1;1;1;1;1;1;1;1;1;1;1;1;1;1;1;1;1;1	5;5;4;1;1;1;1;1;1;1;1;1;1;1;1;1;1;1;1;1;1;1;1;1;1;1;1;1;1;1;1;1;1;1;1;1;1;1;1;1	4;4;4;0;0;0;0;0;0;0;0;0;0;0;0;0;0;0;0;0;0;0;0;0;0;0;0;0;0;0;0;0;0;0;0;0;0;0;0;0	Cell division control protein 2 homolog;Cyclin-dependent kinase 1;p34 protein kinase;Putative uncharacterized protein DKFZp686L20222;cDNA FLJ50170, highly similar to Cell division control protein 2 homolog (EC 2.7.11.22)	CDC2;DKFZp686L20222	Putative uncharacterized protein DKFZp686L20222;cell division cycle 2 isoform 3;Isoform 2 of Cell division control protein 2 homolog	P06493-1;P06493;Q5H9N4;C9J497;P06493-2;B7Z3D6	40	5	5	4	19.8	19.8	17.2	34.778	303	1.2856e-16	2855000
114	518;993;2075;2443			IPI00007277;IPI00789379;IPI00910490;IPI00015103;IPI00925387;IPI00925568;IPI00924435;IPI00925984	IPI00007277;IPI00789379;IPI00910490;IPI00015103;IPI00925387	4;4;3;3;3;1;1;1	4;4;3;3;3;1;1;1	4;4;3;3;3;1;1;1	Leucine-rich repeat flightless-interacting protein 2;cDNA FLJ75479;cDNA FLJ58304, moderately similar to Leucine-rich repeat flightless-interacting protein 2;Putative uncharacterized protein LRRFIP2	LRRFIP2	Isoform 1 of Leucine-rich repeat flightless-interacting protein 2;leucine rich repeat (in FLII) interacting protein 2 isoform 3;Putative uncharacterized protein LRRFIP2;Isoform 2 of Leucine-rich repeat flightless-interacting protein 2;Putative uncharacteri	Q9Y608-1;Q9Y608;A8K649;A8MXR0;Q9Y608-2;C9JSU1	8	4	4	4	6.1	6.1	6.1	82.17	721	1.1384e-09	936370
267	1035;1165;1528;2004			IPI00022204;IPI00307466;IPI00010303;IPI00412407;IPI00796012;IPI00657650;IPI00797953	IPI00022204;IPI00307466;IPI00010303;IPI00412407;IPI00796012	4;4;2;2;2;1;1	4;4;2;2;2;1;1	4;4;2;2;2;1;1	Protein T4-A;Serpin B3;Squamous cell carcinoma antigen 1;Squamous cell carcinoma antigen-1 isoform SCCA-PD;Leupin;Peptidase inhibitor 11;Serpin B4;Squamous cell carcinoma antigen 2;cDNA FLJ75229, highly similar to Homo sapiens serpin peptidase inhibitor, clade B (ovalbumin), member 4 (SERPINB4), mRNA;SCCA2b;Serpin peptidase inhibitor, clade B (Ovalbumin), member 4, isoform CRA_a	SCCA;SCCA1;SERPINB3;PI11;SCCA2;SERPINB4;hCG_1775797	Isoform 1 of Serpin B3;Isoform 2 of Serpin B3;Serpin B4;Serpin peptidase inhibitor, clade B (Ovalbumin), member 4, isoform CRA_a;Squamous cell carcinoma antigen 1	P29508-1;P29508;B3W5Y6;P29508-2;A6NDM2;P48594;A8K847;Q86W03;Q86W05;Q9BYF7;Q9BYH9	7	4	4	4	12.3	12.3	12.3	44.564	390	1.0097e-28	2905900
87	292;703;867;2456			IPI00005160;IPI00737530;IPI00927418;IPI00925033;IPI00924615;IPI00927612;IPI00927861;IPI00927206;IPI00925248	IPI00005160;IPI00737530;IPI00927418	4;4;2;1;1;1;1;1;1	4;4;2;1;1;1;1;1;1	4;4;2;1;1;1;1;1;1	Actin-related protein 2/3 complex subunit 1B;Arp2/3 complex 41 kDa subunit;p41-ARC;Actin related protein 2/3 complex, subunit 1B, 41kDa;Actin related protein 2/3 complex, subunit 1B, 41kDa, isoform CRA_a;cDNA, FLJ95695, Homo sapiens actin related protein 2/3 complex, subunit 1B, 41kDa(ARPC1B), mRNA	ARC41;ARPC1B;hCG_19475;tcag7.662	Actin-related protein 2/3 complex subunit 1B;similar to actin related protein 2/3 complex subunit 1B;Putative uncharacterized protein ARPC1B	O15143;A4D275;C9J0Z8	9	4	4	4	16.7	16.7	16.7	40.949	372	1.774e-29	4021200
443	88;2312;2590;3681	269	340	IPI00216694;IPI00947227;IPI00947454;IPI00032304;IPI00010471;IPI00646259	IPI00216694;IPI00947227;IPI00947454	4;4;2;1;1;1	4;4;2;1;1;1	4;4;2;1;1;1	Plastin-3;T-plastin;cDNA FLJ78707, highly similar to Homo sapiens plastin 3 (T isoform) (PLS3), mRNA;cDNA, FLJ92722, Homo sapiens plastin 3 (T isoform) (PLS3), mRNA;Plastin 3 (T isoform);cDNA FLJ51929, highly similar to Plastin-3;cDNA FLJ50683, highly similar to Plastin-3;Plastin 3 variant;Similar to plastin 3 (T isoform);PLS3 protein;cDNA FLJ61108, highly similar to Plastin-3;cDNA FLJ59681, high…	PLS3;hCG_18485	Plastin-3;cDNA FLJ59681, highly similar to Plastin-3;Putative uncharacterized protein PLS3	P13797;A8K579;B4DPW9;B7Z6M1;Q53GY0;Q96HI1;A7E2S2;B4DG31;B4DGB4;B4DI60;C9J870	6	4	4	4	6.7	6.7	6.7	70.81	630	7.8355e-12	3162800
173	17;451;1926;2040			IPI00012750;IPI00903251;IPI00877856	IPI00012750;IPI00903251;IPI00877856	4;4;2	4;4;2	4;4;2	40S ribosomal protein S25	RPS25	40S ribosomal protein S25;14 kDa protein;7 kDa protein	P62851	3	4	4	4	24	24	24	13.742	125	3.8107e-17	89900000
247	67;396;1599;3204			IPI00020984;IPI00941747;IPI00442866;IPI00477719;IPI00383227	IPI00020984;IPI00941747	4;4;1;1;1	4;4;1;1;1	4;4;1;1;1	cDNA FLJ55574, highly similar to Calnexin;Calnexin;IP90;Major histocompatibility complex class I antigen-binding protein p88;p90;cDNA FLJ54242, highly similar to Calnexin	CANX	cDNA FLJ55574, highly similar to Calnexin;Calnexin	B4DGP8;P27824;B4E2T8	5	4	4	4	6.9	6.9	6.9	71.502	627	5.5353e-09	1273200
121	1146;1588;1920;3184			IPI00008240;IPI00910687	IPI00008240;IPI00910687	4;4	4;4	4;4	Methionine--tRNA ligase;Methionyl-tRNA synthetase, cytoplasmic;cDNA FLJ76789, highly similar to Homo sapiens methionine-tRNA synthetase (MARS), mRNA;cDNA FLJ16674 fis, clone THYMU3008136, highly similar to Methionyl-tRNA synthetase (EC 6.1.1.10);cDNA FLJ53309, highly similar to Methionyl-tRNA synthetase (EC 6.1.1.10);cDNA FLJ55046, highly similar to Methionyl-tRNA synthetase (EC 6.1.1.10)	MARS	Methionyl-tRNA synthetase, cytoplasmic;cDNA FLJ53309, highly similar to Methionyl-tRNA synthetase	P56192;A8K492;B3KVK7;B4DF61;B4E0E9	2	4	4	4	6.3	6.3	6.3	101.11	900	3.7712e-08	1219100
131	397;1988;3289;3555			IPI00008708;IPI00642046	IPI00008708;IPI00642046	4;4	4;4	4;4	CATX-11;Cellular senescence-inhibited gene protein;Protein PBK1;Ribosomal L1 domain-containing protein 1;RSL1D1 protein;cDNA FLJ52304, highly similar to Ribosomal L1 domain-containing protein 1	CATX11;CSIG;L12;PBK1;RSL1D1	Ribosomal L1 domain-containing protein 1;RSL1D1 protein	O76021;A0PJ87;B4DJ58;Q32Q62;A0PJ61	2	4	4	4	8.8	8.8	8.8	54.972	490	1.4601e-06	1283400
259	305;1953;2131;3570	176	172	IPI00021841;IPI00853525	IPI00021841;IPI00853525	4;4	4;4	4;4	Apolipoprotein A1;Apolipoprotein A-I;Apolipoprotein A-I(1-242);APOA1 protein;Apolipoprotein A-1 A175P variant	APOA1	Apolipoprotein A-I;Apolipoprotein A1	P02647;Q6LEJ8;Q8TDB0;Q9Y355	2	4	4	4	16.5	16.5	16.5	30.777	267	2.4844e-17	3259900
430	1404;1508;3563;3592			IPI00216099;IPI00386975	IPI00216099;IPI00386975	4;4	4;4	4;4	Cadherin family member 1;Desmocollin-1;Desmosomal glycoprotein 2/3;Desmocollin 1, isoform CRA_b;Desmocollin 1b	CDHF1;DSC1;hCG_25474	Isoform 1A of Desmocollin-1;Isoform 1B of Desmocollin-1	Q08554-1;Q08554;Q08554-2;Q9HB00	2	4	4	4	5.8	5.8	5.8	99.986	894	6.3742e-30	8226300
41	558;904;905;961;1086;2066;2892;2951;3696	45	243	IPI00376379;CON__Q7Z794	IPI00376379;CON__Q7Z794	9;9	5;5	4;4	Cytokeratin-1B;Keratin, type II cytoskeletal 1b;Keratin-77;Type-II keratin Kb39;Keratin 77;KRT1B protein	KRT1B;KRT77	keratin 77;>Q7Z794 SWISS-PROT:Q7Z794 Tax_Id=9606 Gene_Symbol=KRT77 Keratin 77	Q7Z794;Q0IIN1;Q147W7	2	9	5	4	14.4	9.3	7.3	61.901	578	5.8817e-35	1676400			+
450	1771;3220;3494;3812			IPI00794900;IPI00218342	IPI00794900;IPI00218342	4;4	4;4	4;4	C-1-tetrahydrofolate synthase, cytoplasmic;Formyltetrahydrofolate synthetase;Methenyltetrahydrofolate cyclohydrolase;Methylenetetrahydrofolate dehydrogenase;cDNA FLJ56016, highly similar to C-1-tetrahydrofolate synthase, cytoplasmic	MTHFC;MTHFD;MTHFD1	cDNA FLJ56016, highly similar to C-1-tetrahydrofolate synthase, cytoplasmic;C-1-tetrahydrofolate synthase, cytoplasmic	B2R5Y2;B7Z809;P11586	2	4	4	4	4.3	4.3	4.3	110.5	1020	3.6572e-08	1209400
273	590;1753;2487;3207			IPI00022793;IPI00893108;IPI00893995;IPI00893587;IPI00383695;IPI00893867	IPI00022793;IPI00893108;IPI00893995;IPI00893587;IPI00383695;IPI00893867	4;3;3;3;2;2	4;3;3;3;2;2	4;3;3;3;2;2	3-ketoacyl-CoA thiolase;Acetyl-CoA acyltransferase;Beta-ketothiolase;TP-beta;Trifunctional enzyme subunit beta, mitochondrial;cDNA FLJ59448, highly similar to Trifunctional enzyme subunit beta, mitochondrial;cDNA FLJ55769, highly similar to Trifunctional enzyme subunit beta, mitochondrial;cDNA FLJ56214, highly similar to Trifunctional enzyme subunit beta, mitochondrial;Putative uncharacterized pr…	HADHB;MSTP029	Trifunctional enzyme subunit beta, mitochondrial;Putative uncharacterized protein HADHB;Putative uncharacterized protein HADHB;Putative uncharacterized protein HADHB;Mitochondrial trifunctional protein beta subunit (Fragment);Putative uncharacterized prote	P55084;B4DDC9;B4DY96;B4E2W0;B5MD38;C9JE81;C9JEY0;Q92799;C9K0M0	6	4	4	4	8.4	8.4	8.4	51.294	474	1.9953e-08	1529300
632	696;917;3068;3578	357	136	IPI00419585;IPI00910407;IPI00925747;IPI00925411;IPI00939576;IPI00221325;IPI00915960;IPI00003927;IPI00026519;IPI00937169;IPI00007346;IPI00073603;IPI00552916;IPI00657716;IPI00030144;IPI00455871;IPI00743690;IPI00657779;IPI00643915;IPI00644363	IPI00419585;IPI00910407;IPI00925747;IPI00925411;IPI00939576	4;3;3;3;2;1;1;1;1;1;1;1;1;1;1;1;1;1;1;1	4;3;3;3;2;1;1;1;1;1;1;1;1;1;1;1;1;1;1;1	4;3;3;3;2;1;1;1;1;1;1;1;1;1;1;1;1;1;1;1	Cyclophilin A;Cyclosporin A-binding protein;Peptidyl-prolyl cis-trans isomerase A;Rotamase A;Peptidyl-prolyl cis-trans isomerase;cDNA FLJ75025, highly similar to Homo sapiens peptidylprolyl isomerase A (cyclophilin A) (PPIA), transcript variant 2, mRNA;Peptidylprolyl isomerase A (Cyclophilin A)	CYPA;PPIA	Peptidyl-prolyl cis-trans isomerase A;cDNA FLJ53060, moderately similar to Peptidyl-prolyl cis-trans isomerase A;Putative uncharacterized protein PPIA;Putative uncharacterized protein PPIA;cDNA FLJ75025, highly similar to Homo sapiens peptidylprolyl isomer	P62937;A8K220;A8K486;B2RE56;Q71V99;B4DM82;C9J5S7;C9JQJ3;Q567Q0	20	4	4	4	21.2	21.2	21.2	18.012	165	4.8169e-07	9255300
480	1416;2207;2968;3352			IPI00219861;IPI00759646;IPI00893203;IPI00218847;IPI00952677;IPI00410615;IPI00382703;IPI00936586;IPI00935343;IPI00892543	IPI00219861;IPI00759646;IPI00893203;IPI00218847;IPI00952677;IPI00410615;IPI00382703	4;3;3;2;2;2;2;1;1;1	4;3;3;2;2;2;2;1;1;1	4;3;3;2;2;2;2;1;1;1	Adipocyte acid phosphatase;Low molecular weight cytosolic acid phosphatase;Low molecular weight phosphotyrosine protein phosphatase;Red cell acid phosphatase 1;Acid phosphatase 1 isoform c variant;Putative uncharacterized protein ACP1;Protein-tyrosine-phosphatase, isoform 3	ACP1	Isoform 1 of Low molecular weight phosphotyrosine protein phosphatase;acid phosphatase 1, soluble isoform d;Putative uncharacterized protein ACP1;Isoform 2 of Low molecular weight phosphotyrosine protein phosphatase;Putative uncharacterized protein ACP1;Is	P24666-1;P24666;Q59EH3;B5MCC7;C9J4E5;P24666-2;C9JNS5;P24666-3;O75702	10	4	4	4	31.6	31.6	31.6	18.042	158	8.7966e-34	1767000
217	147;746;3453;3479			IPI00017381;IPI00925945;IPI00792595;IPI00924613;IPI00925397;IPI00795756;IPI00927827	IPI00017381;IPI00925945;IPI00792595;IPI00924613;IPI00925397;IPI00795756;IPI00927827	4;3;3;2;2;2;2	4;3;3;2;2;2;2	4;3;3;2;2;2;2	Activator 1 37 kDa subunit;Activator 1 subunit 4;Replication factor C 37 kDa subunit;Replication factor C subunit 4;Putative uncharacterized protein RFC4;cDNA FLJ60688, highly similar to Replication factor C subunit 4;Replication factor C (Activator 1) 4, 37kDa, isoform CRA_b	RFC4;hCG_2021077	Replication factor C subunit 4;Putative uncharacterized protein RFC4;Replication factor C (Activator 1) 4, 37kDa, isoform CRA_b;21 kDa protein;Putative uncharacterized protein RFC4;Putative uncharacterized protein RFC4;Putative uncharacterized protein RFC4	P35249;C9JZI1;B4DM41;C9J8M3;C9JTT7;C9JXZ7;C9JYD4	7	4	4	4	11.6	11.6	11.6	39.681	363	1.1529e-08	917550
574	863;906;3047;3168			IPI00333068;IPI00909730;IPI00926706	IPI00333068;IPI00909730;IPI00926706	4;3;3	4;3;3	4;3;3	Actin-related protein 2/3 complex subunit 1A;SOP2-like protein;Actin related protein 2/3 complex subunit 1A variant;cDNA FLJ57124, highly similar to Actin-related protein 2/3 complex subunit 1A;Putative uncharacterized protein ARPC1A	ARPC1A;SOP2L	Actin-related protein 2/3 complex subunit 1A;cDNA FLJ57124, highly similar to Actin-related protein 2/3 complex subunit 1A;Putative uncharacterized protein ARPC1A	Q92747;A4D276;Q53GB6;Q59GQ0;B4DLQ7;Q75MY0	3	4	4	4	10.8	10.8	10.8	41.569	370	2.4009e-10	2539300
163	158;1130;3541;3772			IPI00012007;IPI00935818	IPI00012007;IPI00935818	4;3	4;3	4;3	Adenosylhomocysteinase;S-adenosyl-L-homocysteine hydrolase;AHCY protein;cDNA FLJ52743, highly similar to Adenosylhomocysteinase (EC 3.3.1.1);cDNA, FLJ79079, highly similar to Adenosylhomocysteinase (EC 3.3.1.1)	AHCY;SAHH	Adenosylhomocysteinase;adenosylhomocysteinase isoform 2	P23526;B3KUN3;Q1RMG2	2	4	4	4	11.6	11.6	11.6	47.716	432	1.3804e-06	1084500
329	1879;2173;2344;3432	195	63	IPI00027462;IPI00939362	IPI00027462;IPI00939362	4;3	4;3	4;3	Calgranulin-B;Calprotectin L1H subunit;Leukocyte L1 complex heavy chain;Migration inhibitory factor-related protein 14;Protein S100-A9;S100 calcium-binding protein A9;cDNA, FLJ92148, highly similar to Homo sapiens S100 calcium binding protein A9 (calgranulin B) (S100A9), mRNA;Putative uncharacterized protein S100A9	CAGB;CFAG;MRP14;S100A9	Protein S100-A9;Putative uncharacterized protein S100A9	P06702;B2R4M6;C9J1H1	2	4	4	4	44.7	44.7	44.7	13.242	114	1.1662e-30	8550500
355	236;1424;1654;3300			IPI00032003;IPI00552214	IPI00032003;IPI00552214	4;3	4;3	4;3	Emerin;EMD protein;Emerin (Emery-Dreifuss muscular dystrophy), isoform CRA_a;Emerin (Emery-Dreifuss muscular dystrophy), isoform CRA_b	EDMD;EMD;STA;hCG_41343;XX-FW88778H2.1-001;XX-FW88778H2.1-010	Emerin;Emerin (Emery-Dreifuss muscular dystrophy), isoform CRA_b	P50402;Q6FI02;Q5HY57	2	4	4	4	15.7	15.7	15.7	28.994	254	1.118e-09	1281700
357	1533;2504;2925;3229			IPI00032325;IPI00794081	IPI00032325;IPI00794081	4;3	4;3	4;3	Cystatin-A;Cystatin-AS;Stefin-A;cDNA FLJ76406, highly similar to Homo sapiens cystatin A (stefin A) (CSTA), mRNA;CSTA protein;Cystatin A (Stefin A);Putative uncharacterized protein CSTA	CSTA;STF1;STFA;hCG_1779987	Cystatin-A;Putative uncharacterized protein CSTA	P01040;Q6IB90;C9J0E4	2	4	4	4	52	52	52	11.006	98	7.9928e-18	9686600
419	1509;3084;3198;3199			IPI00215719;IPI00908950	IPI00215719;IPI00908950	4;3	4;3	4;3	60S ribosomal protein L18;Ribosomal protein L18	RPL18	60S ribosomal protein L18;Ribosomal protein L18	Q07020;Q0QEW2;B4DDY5	2	4	4	4	25	25	25	21.634	188	1.1948e-14	6221800
503	92;815;1964;3775			IPI00290566;IPI00550591	IPI00290566;IPI00550591	4;3	4;3	4;3	CCT-alpha;T-complex protein 1 subunit alpha	CCT1;CCTA;TCP1	T-complex protein 1 subunit alpha;T-complex protein 1 isoform b	P17987	2	4	4	4	7.6	7.6	7.6	60.343	556	1.4091e-12	2781800
116	2203;2842;3308;3688			IPI00007611;IPI00893479;IPI00789135;IPI00853134	IPI00007611;IPI00893479	4;2;1;1	4;2;1;1	4;2;1;1	ATP synthase subunit O, mitochondrial;Oligomycin sensitivity conferral protein;ATP synthase	ATP5O;ATPO	ATP synthase subunit O, mitochondrial;Putative uncharacterized protein ATP5O	P48047;Q53HH2;C9JV90	4	4	4	4	21.6	21.6	21.6	23.277	213	1.4657e-10	2443600
294	1337;1444;1746;2547			IPI00024933;IPI00868816;IPI00816063	IPI00024933;IPI00868816	4;2;1	4;2;1	4;2;1	60S ribosomal protein L12;Ribosomal protein L12 variant	RPL12	Isoform 1 of 60S ribosomal protein L12;Pseudogene candidate	P30050-1;P30050;Q59FI9	3	4	4	4	29.1	29.1	29.1	17.818	165	7.417e-20	17520000
122	1222;2160;2553;3749	100	77	IPI00008433;IPI00555941	IPI00008433	4;1	4;1	4;1	40S ribosomal protein S5;40S ribosomal protein S5, N-terminally processed;Ribosomal protein S5 variant	RPS5	40S ribosomal protein S5	P46782;Q53G25	2	4	4	4	17.6	17.6	17.6	22.876	204	5.4776e-08	9668300
160	145;821;979;1569			IPI00011603;IPI00383659	IPI00011603	4;1	4;1	4;1	26S proteasome non-ATPase regulatory subunit 3;26S proteasome regulatory subunit RPN3;26S proteasome regulatory subunit S3;Proteasome subunit p58;cDNA FLJ30049 fis, clone ADRGL1000033, highly similar to 26S proteasome non-ATPase regulatory subunit 3;cDNA FLJ56054, highly similar to 26S proteasome non-ATPase regulatory subunit 3;cDNA FLJ55739, highly similar to 26S proteasome non-ATPase regulatory…	PSMD3	26S proteasome non-ATPase regulatory subunit 3	O43242;B3KNN7;B4DEB0;B4DPM7;B4DT72;B4DV84;Q6IBN0;Q8N9M2;Q96N86	2	4	4	4	7.3	7.3	7.3	60.977	534	8.7041e-08	1212600
297	429;1138;1596;2392			IPI00025039;IPI00235647	IPI00025039	4;1	4;1	4;1	34 kDa nucleolar scleroderma antigen;rRNA 2'-O-methyltransferase fibrillarin;cDNA FLJ56738, highly similar to Fibrillarin;FBL protein;Putative uncharacterized protein	FBL;FIB1;FLRN	rRNA 2'-O-methyltransferase fibrillarin	P22087;B4DLD4;Q96BS4	2	4	4	4	14.3	14.3	14.3	33.784	321	1.1605e-09	1992200
493	1295;1618;2266;3672	292	4	IPI00221091;IPI00156232	IPI00221091	4;1	4;1	4;1	40S ribosomal protein S15a;cDNA FLJ77670, highly similar to Homo sapiens ribosomal protein S15a (RPS15A), mRNA;cDNA FLJ30359 fis, clone BRACE2007760, highly similar to 40S RIBOSOMAL PROTEIN S15A;cDNA, FLJ92249, Homo sapiens ribosomal protein S15a (RPS15A), mRNA;HCG1994130, isoform CRA_a	OK/SW-cl.82;RPS15A;hCG_1994130	40S ribosomal protein S15a	P62244;A8K7H3;B2R4W8	2	4	4	4	30.8	30.8	30.8	14.839	130	1.1715e-14	15529000
129	523;1377;2008;2285;2598;2674;3282;3589	102	453	IPI00008557;IPI00179713;IPI00743914;IPI00180983;IPI00922167;IPI00953576;IPI00922068	IPI00008557	8;1;1;1;1;1;1	8;1;1;1;1;1;1	4;0;0;0;0;0;0	Coding region determinant-binding protein;IGF-II mRNA-binding protein 1;Insulin-like growth factor 2 mRNA-binding protein 1;VICKZ family member 1;Zip code-binding protein 1	CRDBP;IGF2BP1;VICKZ1;ZBP1	Insulin-like growth factor 2 mRNA-binding protein 1	Q9NZI8	7	8	8	4	18.2	18.2	9	63.456	577	5.3792e-33	5637500
725	13;34;93;146;540;847;983;1045;1046;1080;1403;1435;1659;1963;2077;2158;2159;2222;2261;2360;2381;2418;2436;2466;2578;2636;2670;2789;2875;2919;2992;3241;3464;3495;3509;3588;3622;3678;3713;3783	403;404;405;406;407	203;587;796;1286;1413	IPI00936879;IPI00873959;IPI00000807;IPI00220154;IPI00941006;IPI00876875;IPI00740166	IPI00936879;IPI00873959;IPI00000807;IPI00220154	40;40;39;38;9;9;1	40;40;39;38;9;9;1	37;37;36;35;8;8;0	Dilute myosin heavy chain, non-muscle;Myosin heavy chain 12;Myosin-12;Myosin-Va;Myoxin;MYO5A variant protein;cDNA FLJ50342, highly similar to Myosin-5A;Myosin Va;Myosin Va variant;Myosin V	MYH12;MYO5A	Isoform 2 of Myosin-Va;myosin VA isoform 2;Isoform 1 of Myosin-Va;Isoform 3 of Myosin-Va	Q9Y4I1-2;Q9Y4I1;A8CDT9;B4E147;B5LY56;Q59FF5;Q9UES3;Q9Y4I1-1;A8MZC5;Q9UES4;Q9Y4I1-3;O95317	7	40	40	37	25.6	25.6	22.9	215.04	1852	7.2292e-138	46221000
481	62;63;265;559;583;961;962;1083;1103;1216;1224;1415;1649;1722;1774;1811;1999;2028;2029;2105;2106;2364;2365;2369;2370;2404;2447;2613;2614;2615;2807;2817;2818;2854;2885;2886;2890;2891;2897;2898;2921;2922;2937;2938;3133;3134;3177;3195;3196;3664;3696;3698	0;284;285	262;296;469	IPI00220327;CON__P04264;IPI00793202;CON__H-INV:HIT000016045;IPI00748057	IPI00220327;CON__P04264	52;50;3;3;3	52;50;3;3;3	35;33;0;0;0	67 kDa cytokeratin;Cytokeratin-1;Hair alpha protein;Keratin, type II cytoskeletal 1;Keratin-1;Type-II keratin Kb1	KRT1;KRTA	Keratin, type II cytoskeletal 1;>P04264 SWISS-PROT:P04264 Tax_Id=9606 Gene_Symbol=KRT1 Keratin, type II cytoskeletal 1	P04264	5	52	52	35	63.2	63.2	53.1	66.038	644	0	3040100000			+
704	420;453;455;456;549;914;995;1092;1153;1475;1792;1833;1858;1859;1868;1902;1951;2057;2099;2145;2357;2463;2564;2597;2661;2737;2815;2905;2996;3100;3115;3167;3484;3569			IPI00760846;IPI00828082;IPI00760925;IPI00334410;IPI00827840	IPI00760846;IPI00828082;IPI00760925;IPI00334410;IPI00827840	34;34;33;26;23	34;34;33;26;23	34;34;33;26;23	Molecule associated with JAK3 N-terminus;Myosin containing a PDZ domain;Myosin-XVIIIa;SP-A receptor subunit SP-R210 alphaS;cDNA FLJ59649, highly similar to Myosin-18A;cDNA FLJ16503 fis, clone FEBRA2008681, highly similar to Myosin-18A;HCG27198, isoform CRA_a;cDNA FLJ59676, highly similar to Myosin-18A;cDNA FLJ60372, highly similar to Myosin-18A;cDNA FLJ60377, highly similar to Myosin-18A;Jak3 N-t…	KIAA0216;MYO18A;MYSPDZ;hCG_27198;MAJN	Isoform 1 of Myosin-XVIIIa;Isoform 4 of Myosin-XVIIIa;Isoform 3 of Myosin-XVIIIa;Isoform 2 of Myosin-XVIIIa;cDNA FLJ60372, highly similar to Myosin-18A	Q92614-1;Q92614;Q92614-4;Q5QD01;Q92614-3;B4E0T8;Q92614-2;Q92614-5;B3KVF8;B4DFN7;B4DYM1;B4DZ32;Q9NYE8	5	34	34	34	17.5	17.5	17.5	233.11	2054	1.4634e-123	22771000
235	436;519;708;879;926;1007;1009;1113;1114;1292;1293;1483;1544;1545;1643;1679;1789;1790;2282;2496;2497;2583;2600;2710;2800;2801;2857;3033;3176;3180;3181;3558;3559;3560	134;135;136;137;138;139;140	157;234;245;269;276;286;326	IPI00019359;CON__P35527;REV__IPI00018776;REV__IPI00940854	IPI00019359;CON__P35527	34;33;1;1	33;32;1;1	33;32;1;1	Cytokeratin-9;Keratin, type I cytoskeletal 9;Keratin-9	KRT9	Keratin, type I cytoskeletal 9;>P35527 SWISS-PROT:P35527 Tax_Id=9606 Gene_Symbol=KRT9 Keratin, type I cytoskeletal 9	P35527	4	34	33	33	53.1	53.1	53.1	62.064	623	0	864820000			+
404	14;89;256;315;615;663;819;845;846;1340;1341;1646;1701;1899;2026;2190;2607;2761;2798;2812;2813;2839;2916;3016;3028;3212;3214;3316;3654;3757;3759	233;234;235;236;237;238;239;240;241;242;243	148;232;489;496;533;576;667;811;872;883;1093	IPI00178072;IPI00744837;IPI00879449;IPI00879862;REV__IPI00651691;IPI00878926;IPI00917142	IPI00178072;IPI00744837;IPI00879449	31;25;21;2;1;1;1	31;25;21;2;1;1;1	31;25;21;2;1;1;1	Cytospin-A;Renal carcinoma antigen NY-REN-22;SPECC1-like protein;CYTSA protein;KIAA0376 protein, isoform CRA_a;cDNA FLJ61717, highly similar to Cytospin-A;KIAA0376 protein variant;Putative uncharacterized protein CYTSA	CYTSA;KIAA0376;SPECC1L;hCG_1811992	Cytospin-A;Putative uncharacterized protein CYTSA;Putative uncharacterized protein CYTSA	Q69YQ0;B2RMV2;B7Z758;C9JV34;Q59GT7;C9J8U1	7	31	31	31	33.5	33.5	33.5	124.59	1117	3.0997e-145	49492000
593	2574;3669;3751			IPI00423462;IPI00426060;IPI00423460;IPI00383164;IPI00386524;IPI00386879;IPI00647704;IPI00449920;IPI00642017;IPI00784830;IPI00784758;IPI00785067;IPI00784950;IPI00940245;IPI00641229;IPI00644497;IPI00893853;IPI00829711;IPI00423461;IPI00894384	IPI00423462;IPI00426060;IPI00423460;IPI00383164;IPI00386524;IPI00386879;IPI00647704;IPI00449920;IPI00642017;IPI00784830;IPI00784758;IPI00785067;IPI00784950;IPI00940245;IPI00641229;IPI00644497;IPI00893853;IPI00829711	3;3;3;3;3;3;3;3;3;3;3;3;3;3;3;3;2;2;1;1	3;3;3;3;3;3;3;3;3;3;3;3;3;3;3;3;2;2;1;1	3;3;3;3;3;3;3;3;3;3;3;3;3;3;3;3;2;2;1;1	Putative uncharacterized protein DKFZp686K18196;Putative uncharacterized protein DKFZp686J11235;Putative uncharacterized protein DKFZp686G21220;SNC66 protein;CDNA FLJ25298 fis, clone STM07683, highly similar to Protein Tro alpha1 H,myeloma;cDNA FLJ14473 fis, clone MAMMA1001080, highly similar to Homo sapiens SNC73 protein (SNC73) mRNA;cDNA FLJ41552 fis, clone COLON2004478, highly similar to Prote…	DKFZp686K18196;DKFZp686J11235;DKFZp686G21220;IGHA1;SNC73;DKFZp686C02218;DKFZp686M08189;IGH@;DKFZp686L19235;IGHA2	Putative uncharacterized protein DKFZp686K18196 (Fragment);Putative uncharacterized protein DKFZp686J11235 (Fragment);Putative uncharacterized protein DKFZp686G21220 (Fragment);SNC66 protein;CDNA FLJ25298 fis, clone STM07683, highly similar to Protein Tro	Q6N092;Q6MZW0;Q6N090;Q8WY24;Q96DK0;Q96K68;Q6ZW64;P01876;Q8NCL6;Q9UP60;Q7Z374;Q6ZVX0;Q6MZX9;Q6P089;Q6MZV6;Q9NPP6;P01877;C9JAM6;A6NE94;C9IZR1	20	3	3	3	6.6	6.6	6.6	56.423	519	6.2479e-20	1822700
596	795;981;1196;1206;2169;3261			IPI00384938;IPI00423466;IPI00423463;IPI00784817;IPI00784842;IPI00423464;IPI00930124;IPI00876888;IPI00645363;IPI00816314;IPI00785084;IPI00448925;IPI00892671;IPI00940451;IPI00939826;IPI00930684;IPI00418153;IPI00941837;IPI00942113;IPI00827754;IPI00930442;IPI00736860;IPI00844239;IPI00442911;IPI00383732	IPI00384938;IPI00423466;IPI00423463;IPI00784817;IPI00784842;IPI00423464;IPI00930124;IPI00876888;IPI00645363;IPI00816314;IPI00785084;IPI00448925;IPI00892671;IPI00940451;IPI00939826;IPI00930684;IPI00418153;IPI00941837;IPI00942113;IPI00827754	6;6;6;6;6;6;6;6;6;6;6;6;5;3;3;3;3;3;3;3;2;2;1;1;1	6;6;6;6;6;6;6;6;6;6;6;6;5;3;3;3;3;3;3;3;2;2;1;1;1	3;3;3;3;3;3;3;3;3;3;3;3;2;0;0;0;0;0;0;0;1;1;1;1;1	Putative uncharacterized protein DKFZp686N02209;Putative uncharacterized protein DKFZp686H20196;Putative uncharacterized protein DKFZp686O01196;Anti-RhD monoclonal T125 gamma1 heavy chain;Putative uncharacterized protein DKFZp686G11190;Putative uncharacterized protein DKFZp686K03196;Putative uncharacterized protein DKFZp686C11235;cDNA FLJ78387;Putative uncharacterized protein DKFZp686P15220;Putat…	DKFZp686N02209;DKFZp686H20196;DKFZp686O01196;DKFZp686G11190;DKFZp686K03196;DKFZp686C11235;DKFZp686P15220;DKFZp686I15196;IGHG1;IGH@;DKFZp686I15212;IGHG3	Putative uncharacterized protein DKFZp686N02209;Putative uncharacterized protein DKFZp686H20196;Putative uncharacterized protein DKFZp686O01196;Anti-RhD monoclonal T125 gamma1 heavy chain;Putative uncharacterized protein DKFZp686G11190;Putative uncharacter	Q7Z351;Q6N097;Q6N094;Q5EFE5;Q6MZQ6;Q6N095;Q6MZV7;A8K008;Q6N089;Q6N096;P01857;Q6GMX6;Q6PYX1;C9J8G9;A6NNZ4;Q5EBM2;Q6N030;P01860;Q86TT2	25	6	6	3	13.5	13.5	8.9	52.851	482	1.2091e-12	22004000
314	894;1730;2227			IPI00917298;IPI00848331;IPI00026302;IPI00856058;IPI00916315;IPI00915795;IPI00916572;IPI00917675	IPI00917298;IPI00848331;IPI00026302;IPI00856058;IPI00916315;IPI00915795;IPI00916572	3;3;3;3;3;3;3;1	3;3;3;3;3;3;3;1	3;3;3;3;3;3;3;1	cDNA FLJ57527, highly similar to 60S ribosomal protein L31;Putative uncharacterized protein RPL31;cDNA FLJ58912, highly similar to 60S ribosomal protein L31;Ribosomal protein L31, isoform CRA_c;60S ribosomal protein L31;cDNA, FLJ92036, highly similar to Homo sapiens ribosomal protein L31 (RPL31), mRNA;Ribosomal protein L31;RPL31 protein;cDNA FLJ58908, highly similar to 60S ribosomal protein L31	RPL31;hCG_27618	Putative uncharacterized protein RPL31;ribosomal protein L31 isoform 2;60S ribosomal protein L31;ribosomal protein L31 isoform 3;Putative uncharacterized protein RPL31;Putative uncharacterized protein RPL31;Putative uncharacterized protein RPL31	B7Z4C8;B7Z4K2;P62899;B2R4C1;Q76N53;Q6IRZ0;B7Z4E3;C9JU56;C9JQ13	8	3	3	3	25.4	25.4	25.4	15.118	130	9.6719e-25	9320600
379	1408;1974;2544;3513			IPI00095891;IPI00646491;IPI00640867;IPI00514055;IPI00219835;IPI00644936;IPI00871191;IPI00788932;IPI00006395;IPI00220281;IPI00398700;IPI00329305;IPI00644474;IPI00792774;IPI00385033;IPI00647637;IPI00941962	IPI00095891;IPI00646491;IPI00640867;IPI00514055;IPI00219835;IPI00644936;IPI00871191	4;4;4;4;4;4;3;1;1;1;1;1;1;1;1;1;1	3;3;3;3;3;3;3;0;0;0;0;0;0;0;1;0;0	3;3;3;3;3;3;3;0;0;0;0;0;0;0;1;0;0	Adenylate cyclase-stimulating G alpha protein;Extra large alphas protein;Guanine nucleotide-binding protein G(s) subunit alpha isoforms XLas;Putative uncharacterized protein GNAS;GNAS complex locus;Guanine nucleotide-binding protein G(s) subunit alpha isoforms short;cDNA, FLJ79509, highly similar to Guanine nucleotide-binding protein G(s)subunit alpha;cDNA, FLJ79523, highly similar to Guanine nuc…	GNAS;GNAS1;GSP;hCG_1788380;GSA	Isoform XLas-1 of Guanine nucleotide-binding protein G(s) subunit alpha isoforms XLas;Isoform XLas-2 of Guanine nucleotide-binding protein G(s) subunit alpha isoforms XLas;GNAS complex locus isoform f;Isoform Gnas-1 of Guanine nucleotide-binding protein G(	Q5JWF2-1;Q5JWF2;Q5JWF2-2;A6NI00;Q5FWY2;P63092-1;P63092;B0AZR9;P63092-2;P63092-3;Q14455	17	4	3	3	4.2	3.2	3.2	111.02	1037	3.2587e-14	824700
376	675;2033;3376			IPI00072377;IPI00301311;IPI00896523;IPI00844040;IPI00917753;IPI00735319;IPI00888355;IPI00887938;IPI00941150;IPI00942549;IPI00880116	IPI00072377;IPI00301311;IPI00896523;IPI00844040;IPI00917753;IPI00735319	3;3;3;3;3;2;1;1;1;1;1	3;3;3;3;3;2;1;1;1;1;1	3;3;3;3;3;2;1;1;1;1;1	HLA-DR-associated protein II;Inhibitor of granzyme A-activated DNase;PHAPII;Phosphatase 2A inhibitor I2PP2A;Protein SET;Template-activating factor I;cDNA FLJ51749, highly similar to Protein SET;SET nuclear oncogene;SET translocation (Myeloid leukemia-associated), isoform CRA_a;cDNA, FLJ96345, Homo sapiens SET translocation (myeloid leukemia-associated) (SET),mRNA;cDNA FLJ59759, highly similar to …	SET;hCG_40357;RP11-216B9.3-001;RP11-216B9.3-003;RP11-216B9.3-010	Isoform 1 of Protein SET;Isoform 2 of Protein SET;SET nuclear oncogene;Putative uncharacterized protein SET;SET nuclear oncogene;similar to SET translocation	Q01105-1;Q01105;Q5VXV3;Q01105-2;B2RCX0;B4DUE2;Q5VXV2;A6NGV1;B2REB8	11	3	3	3	11.7	11.7	11.7	33.488	290	3.3732e-05	907610
298	3069;3371;3490			IPI00394668;IPI00394665;IPI00025057;IPI00025058;IPI00760588	IPI00394668;IPI00394665;IPI00025057;IPI00025058;IPI00760588	3;3;3;3;3	3;3;3;3;3	3;3;3;3;3	136 kDa double-stranded RNA-binding protein;Double-stranded RNA-specific adenosine deaminase;Interferon-inducible protein 4;K88DSRBP;cDNA FLJ61696, highly similar to Double-stranded RNA-specific adenosine deaminase (EC 3.5.4.-);Truncated adenosine deaminase acting on RNA 1-A;Adenosine deaminase acting on RNA 1-A;Adenosine deaminase, RNA-specific isoform ADAR-a variant	ADAR;ADAR1;DSRAD;G1P1;IFI4	Isoform 4 of Double-stranded RNA-specific adenosine deaminase;Isoform 1 of Double-stranded RNA-specific adenosine deaminase;Isoform 2 of Double-stranded RNA-specific adenosine deaminase;Isoform 3 of Double-stranded RNA-specific adenosine deaminase;Isoform	P55265-4;P55265;P55265-1;B7Z8Y3;P55265-2;P55265-3;A2IBT1;A2IBT2;P55265-5;B1AQQ9;Q59EC0	5	3	3	3	2.8	2.8	2.8	140.74	1269	1.6675e-13	681690
166	837;1375;1478;2534	112	137	IPI00796337;IPI00216689;IPI00012066;IPI00790627;IPI00791223;IPI00470509;IPI00900327;IPI00788837;IPI00795754;IPI00790019;IPI00027970;IPI00410587;IPI00550365;IPI00167750;IPI00101278;IPI00410586;IPI00796442;IPI00789448;IPI00941606	IPI00796337;IPI00216689;IPI00012066;IPI00790627;IPI00791223;IPI00470509;IPI00900327;IPI00788837;IPI00795754;IPI00790019	4;4;4;4;3;3;3;3;2;2;1;1;1;1;1;1;1;1;1	4;4;4;4;3;3;3;3;2;2;1;1;1;1;1;1;1;1;1	3;3;3;3;2;2;2;2;2;2;0;0;0;0;0;0;1;1;1	Poly(RC)-binding protein 2 isoform b variant;Poly(RC) binding protein 2;Poly(RC) binding protein 2, isoform CRA_d;Alpha-CP2;Heterogeneous nuclear ribonucleoprotein E2;Poly(rC)-binding protein 2;cDNA FLJ77432, highly similar to Homo sapiens poly(rC) binding protein 2 (PCBP2), transcript variant 2, mRNA;Poly(RC) binding protein 2, isoform CRA_b;PCBP2 protein;Poly(RC) binding protein 2, isoform CRA_…	hCG_2017557;PCBP2	poly(rC) binding protein 2 isoform a;Poly(rC)-binding protein 2;poly(rC) binding protein 2 isoform b;poly(rC) binding protein 2 isoform e;poly(rC) binding protein 2 isoform f;poly(rC) binding protein 2 isoform c;cDNA FLJ58339, highly similar to Poly(rC)-bi	Q59HD4;Q6IPF4;Q15366;A8K7X6;Q32Q82;Q68Y55;B4DLC0;B4DXP5;B4DRD7	19	4	4	3	15.8	15.8	10.4	38.651	366	2.1247e-14	4138800
97	1950;2778;3137			IPI00006079;IPI00413671;IPI00413672;IPI00413673;IPI00886854;IPI00886987	IPI00006079;IPI00413671;IPI00413672;IPI00413673;IPI00886854;IPI00886987	3;3;3;3;2;2	3;3;3;3;2;2	3;3;3;3;2;2	Bcl-2-associated transcription factor 1;BCLAF1 protein;cDNA, FLJ79533, highly similar to Bcl-2-associated transcription factor 1	BCLAF1;BTF;KIAA0164	Isoform 1 of Bcl-2-associated transcription factor 1;Isoform 2 of Bcl-2-associated transcription factor 1;Isoform 3 of Bcl-2-associated transcription factor 1;Isoform 4 of Bcl-2-associated transcription factor 1;similar to BCL2-associated transcription fac	Q9NYF8-1;Q9NYF8;Q6DCA8;Q9NYF8-2;Q9NYF8-3;Q9NYF8-4;B0AZU3	6	3	3	3	3.2	3.2	3.2	106.12	920	2.5044e-07	3600300
43	1507;1784;2056			IPI00000001;IPI00643664;IPI00218609;IPI00641873;IPI00645009;IPI00300789;IPI00164481;IPI00644299;IPI00943844;IPI00640881;IPI00943764;IPI00943936;IPI00947208;IPI00553038	IPI00000001;IPI00643664;IPI00218609;IPI00641873;IPI00645009	3;3;3;3;2;1;1;1;1;1;1;1;1;1	3;3;3;3;2;1;1;1;1;1;1;1;1;1	3;3;3;3;2;1;1;1;1;1;1;1;1;1	Double-stranded RNA-binding protein Staufen homolog 1;cDNA FLJ75871, highly similar to Homo sapiens staufen, RNA binding protein (STAU), transcript variant T3, mRNA;Staufen isoform b variant;Staufen protein T4 variant;Staufen protein T5 variant;Staufen, RNA binding protein, homolog 1 (Drosophila);cDNA FLJ34086 fis, clone FCBBF3005320, highly similar to Double-stranded RNA-binding protein Staufen …	STAU;STAU1;RP3-470L14.2-006;RP3-470L14.2-007;RP3-470L14.2-005	Isoform Long of Double-stranded RNA-binding protein Staufen homolog 1;staufen isoform c;Isoform Short of Double-stranded RNA-binding protein Staufen homolog 1;Staufen, RNA binding protein, homolog 1;Staufen, RNA binding protein, homolog 1	O95793-1;O95793;A8K622;Q59F99;Q5JW29;O95793-2;B3KRE0;B4DPJ9;Q5JW30;Q5JW28;Q6PJX3	14	3	3	3	4.7	4.7	4.7	63.182	577	4.5514e-06	646580
500	1294;1673;3653			IPI00940766;IPI00247583;IPI00845507;IPI00879165;IPI00397713;IPI00942479;IPI00878451	IPI00940766;IPI00247583;IPI00845507;IPI00879165;IPI00397713	3;3;3;3;2;1;1	3;3;3;3;2;1;1	3;3;3;3;2;1;1	Putative uncharacterized protein ENSP00000404254;60S ribosomal protein L21;cDNA, FLJ92056, Homo sapiens ribosomal protein L21 (RPL21), mRNA;Ribosomal protein L21;Ribosomal protein L21, isoform CRA_a;RPL21 protein;Ribosomal protein L21 variant	RPL21;hCG_2020044;RP11-428O18.5-001	Putative uncharacterized protein ENSP00000404254;60S ribosomal protein L21;Similar to 60S ribosomal protein L21;Protein;19 kDa protein	C9JHA8;P46778;Q6IAX2;Q59GK9	7	3	3	3	21.2	21.2	21.2	18.593	160	6.0602e-21	9220000
157	1837;2955;3386			IPI00011268;IPI00216044;IPI00514496;IPI00642213;IPI00641351;IPI00640938	IPI00011268;IPI00216044;IPI00514496;IPI00642213	3;3;3;3;1;1	3;3;3;3;1;1	3;3;3;3;1;1	Autoantigen p542;Heterogeneous nuclear ribonucleoprotein C-like 2;hnRNP associated with lethal yellow protein homolog;RNA-binding protein Raly;cDNA FLJ77422, highly similar to Homo sapiens RNA binding protein, autoantigenic (hnRNP-associated with lethal yellow homolog (mouse)), transcript variant 1, mRNA;RNA binding protein (Autoantigenic, hnRNP-associated with lethal yellow) long isoform variant…	HNRPCL2;P542;RALY;hCG_37136;RP1-64K7.1-005;RP1-64K7.1-007	RNA binding protein, autoantigenic (HnRNP-associated with lethal yellow homolog (Mouse)), isoform CRA_a (Fragment);Isoform 1 of RNA-binding protein Raly;RNA binding protein, autoantigenic;RNA binding protein, autoantigenic	Q9UKM9-1;Q9UKM9;Q53GL6;Q9UKM9-2;A8K4T9;Q5QPM0;Q5QPL9	6	3	3	3	9.8	9.8	9.8	32.55	307	5.9678e-07	1008700
172	159;680;684;1003;2374;2525			IPI00642904;IPI00012726;IPI00555747;IPI00642944;IPI00885166;IPI00644016	IPI00642904;IPI00012726;IPI00555747;IPI00642944	6;6;6;6;2;2	3;3;3;3;1;1	3;3;3;3;1;1	PABPC4 protein;Poly(A) binding protein, cytoplasmic 4 (Inducible form);Poly(A) binding protein, cytoplasmic 4 (Inducible form), isoform CRA_c;PABPC4 protein variant;Activated-platelet protein 1;Inducible poly(A)-binding protein;Polyadenylate-binding protein 4;Poly(A) binding protein, cytoplasmic 4 (Inducible form), isoform CRA_e;Polyadenylate binding protein II	PABPC4;hCG_2031827;RP11-69E11.6-002;APP1;PABP4;RP11-69E11.6-004;RP11-69E11.6-003	poly A binding protein, cytoplasmic 4 isoform 1;Isoform 1 of Polyadenylate-binding protein 4;Isoform 2 of Polyadenylate-binding protein 4;Poly(A) binding protein, cytoplasmic 4 (Inducible form), isoform CRA_e	Q3B867;Q4VC03;Q53GL4;Q6IQ30;Q13310-1;Q13310;Q13310-2;B1ANR7;Q147Y3;B1ANR0;Q15164	6	6	3	3	9.2	5	5	72.39	660	4.5382e-11	1622800
606	1794;2486;2663			IPI00396171;IPI00888475;IPI00878314;IPI00220113;IPI00411375;IPI00924603;IPI00927819;IPI00743873;IPI00927173;IPI00878651;IPI00910596;IPI00333281	IPI00396171;IPI00888475;IPI00878314;IPI00220113;IPI00411375;IPI00924603;IPI00927819;IPI00743873	3;3;3;2;2;2;2;2;1;1;1;1	3;3;3;2;2;2;2;2;1;1;1;1	3;3;3;2;2;2;2;2;1;1;1;1	Microtubule-associated protein 4;cDNA FLJ58263, highly similar to Microtubule-associated protein 4;MAP4 protein;Microtubule-associated protein;Putative uncharacterized protein MAP4	MAP4	Isoform 1 of Microtubule-associated protein 4;Isoform 6 of Microtubule-associated protein 4;110 kDa protein;Isoform 2 of Microtubule-associated protein 4;microtubule-associated protein 4 isoform 2;microtubule-associated protein 4 isoform 5;Putative unchara	P27816-1;P27816;P27816-6;B4DM10;P27816-2;Q05D06;Q6NX68;P27816-4;Q86Y04;B9ZVR1;C9JD55;P27816-5;C9JFC3;B5MEG9	12	3	3	3	3.2	3.2	3.2	121	1152	2.1434e-06	594240
311	129;1422;1484	190	127	IPI00026202;IPI00872093;IPI00909746;IPI00847774;IPI00878506	IPI00026202;IPI00872093;IPI00909746;IPI00847774	3;3;3;2;1	3;3;3;2;1	3;3;3;2;1	60S ribosomal protein L18a;cDNA, FLJ92035, highly similar to Homo sapiens ribosomal protein L18a (RPL18A), mRNA;cDNA FLJ52166, highly similar to 60S ribosomal protein L18a;Ribosomal protein L18a variant;Ribosomal protein L18a;cDNA FLJ51502, highly similar to 60S ribosomal protein L18a;cDNA FLJ51501, highly similar to 60S ribosomal protein L18a;Ribosomal protein L18a-like protein	RPL18A	60S ribosomal protein L18a;21 kDa protein;cDNA FLJ51502, highly similar to 60S ribosomal protein L18a;cDNA FLJ51501, highly similar to 60S ribosomal protein L18a	Q02543;B2R4C0;B4DUV3;Q53HD3;Q76N54;B4DM94;B4DM74;Q32XH3	5	3	3	3	14.8	14.8	14.8	20.762	176	1.1455e-06	21249000
130	1497;1640;2868			IPI00008575;IPI00479209;IPI00385834;IPI00082310	IPI00008575;IPI00479209;IPI00385834;IPI00082310	3;3;3;2	3;3;3;2	3;3;3;2	GAP-associated tyrosine phosphoprotein p62;KH domain-containing, RNA-binding, signal transduction-associated protein 1;p21 Ras GTPase-activating protein-associated p62;p68;Src-associated in mitosis 68 kDa protein;cDNA, FLJ93365, highly similar to Homo sapiens KH domain containing, RNA binding, signal transduction associated 1 (KHDRBS1), mRNA;cDNA FLJ54590, highly similar to KH domain-containing, …	KHDRBS1;SAM68;hCG_41606	Isoform 1 of KH domain-containing, RNA-binding, signal transduction-associated protein 1;cDNA FLJ54590, highly similar to KH domain-containing, RNA-binding, signaltransduction-associated protein 1;Isoform 2 of KH domain-containing, RNA-binding, signal tran	Q07666-1;Q07666;B2R7B5;B4DDX2;B4E043;Q07666-2;Q07666-3	4	3	3	3	8.6	8.6	8.6	48.227	443	1.1335e-05	1470600
326	301;691;2111;2617			IPI00027350;IPI00909207;IPI00794777;IPI00375401	IPI00027350;IPI00909207;IPI00794777	4;4;3;1	3;3;3;1	3;3;3;1	Natural killer cell-enhancing factor B;Peroxiredoxin-2;PRP;Thiol-specific antioxidant protein;Thioredoxin peroxidase 1;Thioredoxin-dependent peroxide reductase 1;cDNA FLJ60461, highly similar to Peroxiredoxin-2 (EC 1.11.1.15);Peroxiredoxin 2, isoform CRA_a;Putative uncharacterized protein PRDX2	NKEFB;PRDX2;TDPX1;hCG_172488	Peroxiredoxin-2;cDNA FLJ60461, highly similar to Peroxiredoxin-2;Putative uncharacterized protein PRDX2	P32119;B4DF70;A6NIW5	4	4	3	3	23.7	18.2	18.2	21.892	198	2.9547e-16	3253300
645	2959;3078;3630			IPI00465028;IPI00797270;IPI00796633;IPI00451401	IPI00465028;IPI00797270;IPI00796633	3;3;3;1	3;3;3;1	3;3;3;1	Triosephosphate isomerase;Triose-phosphate isomerase	TPI;TPI1	triosephosphate isomerase 1 isoform 2;Isoform 1 of Triosephosphate isomerase;22 kDa protein	Q53HE2;P60174-1;P60174;B4DUI5;B7Z5D8;Q2QD09	4	3	3	3	14	14	14	30.791	286	2.0083e-11	1094800
495	1369;1887;1888	294	58	IPI00791157;IPI00478114;IPI00221093;IPI00844369	IPI00791157;IPI00478114;IPI00221093	3;3;3;1	3;3;3;1	3;3;3;1	Putative uncharacterized protein ENSP00000352682;40S ribosomal protein S17	RPS17	16 kDa protein;Putative uncharacterized protein RPS17P2;40S ribosomal protein S17	A6NH77;P08708	4	3	3	3	14.7	14.7	14.7	15.919	136	7.4118e-07	4756000
524	431;452;885;1326;1592;1850;1936;2002;2147;2350;2671;2702;3071;3674;3808	296	350	IPI00295992;IPI00643435;IPI00646144;IPI00045921;IPI00744833;IPI00746226;IPI00455487;IPI00443780;IPI00514286;IPI00515125;IPI00943833	IPI00295992;IPI00643435;IPI00646144;IPI00045921	15;14;13;11;7;4;3;3;3;2;1	15;14;13;11;7;4;3;3;3;2;1	3;3;3;0;0;0;1;0;0;0;0	ATPase family AAA domain-containing protein 3A;cDNA FLJ31537 fis, clone NT2RI2000704, highly similar to ATPase family AAA domain-containing protein 3A;ATPase family, AAA domain containing 3A;TOB3	ATAD3A;RP5-832C2.1-002	Isoform 2 of ATPase family AAA domain-containing protein 3A;Isoform 1 of ATPase family AAA domain-containing protein 3A;cDNA FLJ31537 fis, clone NT2RI2000704, highly similar to ATPase family AAA domain-containing protein 3A;TOB3	Q9NVI7-2;Q9NVI7;Q9NVI7-1;B3KPB3;Q5SV24;Q96T67	11	15	15	3	23.4	23.4	7.3	66.217	586	8.9297e-37	12737000
71	538;1107;1172;3693			IPI00003519;IPI00917777;IPI00903143	IPI00003519;IPI00917777;IPI00903143	4;4;3	3;3;3	3;3;3	116 kDa U5 small nuclear ribonucleoprotein component;Elongation factor Tu GTP-binding domain-containing protein 2;SNU114 homolog;U5 snRNP-specific protein, 116 kDa;cDNA FLJ78483, highly similar to Homo sapiens elongation factor Tu GTP binding domain containing 2 (EFTUD2), mRNA;cDNA FLJ44500 fis, clone UTERU3000828, highly similar to 116 kDa U5 small nuclear ribonucleoprotein component;cDNA FLJ553…	EFTUD2;KIAA0031;SNRP116;U5-116KD	116 kDa U5 small nuclear ribonucleoprotein component;elongation factor Tu GTP binding domain containing 2 isoform b;cDNA FLJ44205 fis, clone THYMU3001379, highly similar to 116 kDa U5 small nuclear ribonucleoprotein component	Q15029;A8KAP3;B3KX19;B4DMC0;Q6IBM8;B4DK30;B4DZB1;Q8IXJ3;B3KWY2	3	4	3	3	4.4	3.4	3.4	109.43	972	2.3501e-06	719570
93	522;2204;3341			IPI00005614;IPI00328230;IPI00333015	IPI00005614;IPI00328230;IPI00333015	3;3;3	3;3;3	3;3;3	Beta-II spectrin;Fodrin beta chain;Spectrin beta chain, brain 1;Spectrin, non-erythroid beta chain 1;Spectrin beta non-erythrocytic 1;Spectrin, beta, non-erythrocytic 1, isoform CRA_d;cDNA FLJ55845, highly similar to Spectrin beta chain, brain 1;Spectrin, beta, non-erythrocytic 1, isoform CRA_c;Putative uncharacterized protein SPTBN1;Beta II spectrin-short isoform	SPTB2;SPTBN1;hCG_17370	Isoform Long of Spectrin beta chain, brain 1;Isoform Short of Spectrin beta chain, brain 1;Isoform 2 of Spectrin beta chain, brain 1	Q01082-1;Q01082;B2ZZ89;B4DIF8;Q01082-2;Q53RC4;Q01082-3;B2RP63;Q8WYB3	3	3	3	3	1.3	1.3	1.3	274.61	2364	9.8389e-16	735090
301	580;1614;3638			IPI00025366;IPI00793839;IPI00383539	IPI00025366;IPI00793839;IPI00383539	3;3;3	3;3;3	3;3;3	Citrate synthase, mitochondrial;Citrate synthase	CS	Citrate synthase, mitochondrial;48 kDa protein;Citrate synthase	O75390;B4DJV2;B3KTN4;Q0QEL2	3	3	3	3	7.1	7.1	7.1	51.712	466	1.3299e-07	681450
349	843;3269;3632			IPI00031521;IPI00373882;IPI00940107	IPI00031521;IPI00373882;IPI00940107	3;3;3	3;3;3	3;3;3	Activator 1 38 kDa subunit;Activator 1 subunit 3;Replication factor C 38 kDa subunit;Replication factor C subunit 3;cDNA FLJ60629, highly similar to Replication factor C subunit 3;Replication factor C 3 isoform 1 variant;Replication factor C (Activator 1) 3, 38kDa;Putative uncharacterized protein RFC3	RFC3	Replication factor C subunit 3;replication factor C 3 isoform 2;Putative uncharacterized protein RFC3	P40938;B4DKE6;Q53HK8;Q5U0C2;C9JU95;A8MX32	3	3	3	3	10.4	10.4	10.4	40.556	356	2.4702e-13	652100
509	769;931;3657			IPI00291711;IPI00867678;IPI00867518	IPI00291711;IPI00867678;IPI00867518	3;3;3	3;3;3	3;3;3	Pleckstrin homology domain-containing family G member 3	KIAA0599;PLEKHG3	Isoform 1 of Pleckstrin homology domain-containing family G member 3;Isoform 3 of Pleckstrin homology domain-containing family G member 3;Isoform 2 of Pleckstrin homology domain-containing family G member 3	A1L390-1;A1L390;A1L390-3;A1L390-2	3	3	3	3	2.8	2.8	2.8	134.41	1219	3.5489e-07	1299800
708	1265;1534;1721;2063;2861;3157			IPI00783987;IPI00887739;IPI00942927	IPI00783987;IPI00887739;IPI00942927	6;6;5	3;3;3	3;3;3	C3 and PZP-like alpha-2-macroglobulin domain-containing protein 1;C3a anaphylatoxin;Complement C3;Complement C3 alpha chain;Complement C3 beta chain;Complement C3b alpha' chain;Complement C3c alpha' chain fragment 1;Complement C3c alpha' chain fragment 2;Complement C3d fragment;Complement C3dg fragment;Complement C3f fragment;Complement C3g fragment;cDNA FLJ60818, highly similar to Complement C3;…	C3;CPAMD1	Complement C3 (Fragment);similar to complement component C3, partial;cDNA FLJ57339, highly similar to Complement C3	P01024;A7E236;B4DR57;B4E216;Q6LDJ0	3	6	3	3	4.2	2.5	2.5	187.15	1663	3.3131e-11	876740
569	1624;2318;3539			IPI00908949;IPI00329633;IPI00910719	IPI00908949;IPI00329633;IPI00910719	3;3;3	3;3;3	3;3;3	cDNA FLJ53464, highly similar to Threonyl-tRNA synthetase, cytoplasmic (EC 6.1.1.3);Threonyl-tRNA synthetase variant;Threonine--tRNA ligase;Threonyl-tRNA synthetase, cytoplasmic;cDNA, FLJ96812, highly similar to Homo sapiens threonyl-tRNA synthetase (TARS), mRNA;cDNA FLJ38533 fis, clone HCHON2001108, highly similar to Threonyl-tRNA synthetase, cytoplasmic (EC 6.1.1.3);TARS protein;cDNA FLJ55705, …	TARS	cDNA FLJ53464, highly similar to Threonyl-tRNA synthetase, cytoplasmic;Threonyl-tRNA synthetase, cytoplasmic;cDNA FLJ55705, highly similar to Threonyl-tRNA synthetase, cytoplasmic	B4DEG8;Q53GX7;P26639;B2RDX5;B3KTN2;Q5M7Z9;B4DKZ9	3	3	3	3	4.2	4.2	4.2	86.86	756	1.3844e-06	734910
372	1447;1459;3686			IPI00059292;IPI00219306;IPI00745029;IPI00513955;IPI00797788;IPI00789807;IPI00872105	IPI00059292;IPI00219306;IPI00745029;IPI00513955;IPI00797788;IPI00789807	3;3;2;2;2;2;1	3;3;2;2;2;2;1	3;3;2;2;2;2;1	Protein mago nashi homolog 2;Protein mago nashi homolog;Putative uncharacterized protein MAGOHB;cDNA FLJ55283, moderately similar to Protein mago nashi homolog;Mago-nashi homolog, proliferation-associated (Drosophila);Mago-nashi homolog, proliferation-associated (Drosophila), isoform CRA_a	MAGOH2;MAGOHB;MAGOH;MAGOHA;hCG_33396;RP5-1024G6.4-002	Protein mago nashi homolog 2;Protein mago nashi homolog;Putative uncharacterized protein MAGOHB;Mago-nashi homolog, proliferation-associated (Drosophila), isoform CRA_a;12 kDa protein;11 kDa protein	Q96A72;P61326;A6NEC0;B1ARP8	7	3	3	3	18.9	18.9	18.9	17.276	148	2.5711e-08	1600000
102	326;2035;3349			IPI00646182;IPI00006482;IPI00788782;IPI00302840;IPI00414005;IPI00218919;IPI00003021;IPI00640401;IPI00911028	IPI00646182;IPI00006482;IPI00788782;IPI00302840;IPI00414005	3;3;2;2;2;1;1;1;1	3;3;2;2;2;1;1;1;1	3;3;2;2;2;1;1;1;1	cDNA FLJ55427, highly similar to Sodium/potassium-transporting ATPase alpha-1 chain (EC 3.6.3.9);cDNA FLJ60077, highly similar to Sodium/potassium-transporting ATPase alpha-1 chain (EC 3.6.3.9);Sodium pump subunit alpha-1;Sodium/potassium-transporting ATPase subunit alpha-1;cDNA FLJ59513, highly similar to Sodium/potassium-transporting ATPase alpha-3 chain (EC 3.6.3.9);cDNA FLJ54717, highly simil…	ATP1A1;ATP1A3;hCG_37943;RP4-655J12.1-002	Na+/K+ -ATPase alpha 1 subunit isoform c;Isoform Long of Sodium/potassium-transporting ATPase subunit alpha-1;cDNA FLJ59513, highly similar to Sodium/potassium-transporting ATPase alpha-3 chain;Sodium/potassium-transporting ATPase subunit alpha-3;Isoform S	B7Z2T5;B7Z3V1;P05023-1;P05023;B7Z2T0;B7Z401;B7Z9V4;Q53ES0;P13637;B3KNQ8;B3KSY7;B3KV59;B7Z1Q9;B7Z3F8;Q58I21;P05023-2;B7Z1N5;B7Z3U6;Q5TC01	9	3	3	3	3.9	3.9	3.9	113	1023	6.8092e-09	1057100
182	141;709;1353			IPI00013415;IPI00893703;IPI00478287;IPI00798077;IPI00796554	IPI00013415;IPI00893703;IPI00478287;IPI00798077;IPI00796554	3;3;2;2;2	3;3;2;2;2	3;3;2;2;2	40S ribosomal protein S7;cDNA, FLJ92055, Homo sapiens ribosomal protein S7 (RPS7), mRNA;Putative uncharacterized protein RPS7;Ribosomal protein S7, isoform CRA_b	RPS7;hCG_1784266	40S ribosomal protein S7;Putative uncharacterized protein RPS7;22 kDa protein;19 kDa protein;18 kDa protein	P62081;Q57Z92;B5MCP9	5	3	3	3	14.4	14.4	14.4	22.127	194	5.0171e-06	2130700
451	1430;2001;3649			IPI00219616;IPI00218371;IPI00917032;IPI00552495;IPI00718888;IPI00219617;IPI00947377;IPI00643000;IPI00947401	IPI00219616;IPI00218371;IPI00917032;IPI00552495	3;3;2;2;1;1;1;1;1	3;3;2;2;1;1;1;1;1	3;3;2;2;1;1;1;1;1	Phosphoribosyl pyrophosphate synthase I;PPRibP;Ribose-phosphate pyrophosphokinase 1;Ribose-phosphate pyrophosphokinase;Phosphoribosyl pyrophosphate synthase 1-like 1;Phosphoribosyl pyrophosphate synthase III;Ribose-phosphate pyrophosphokinase 3;Phosphoribosyl pyrophosphate synthetase 1;cDNA, FLJ79366, highly similar to Ribose-phosphate pyrophosphokinase I (EC 2.7.6.1)	PRPS1;PRPS1L1;PRPS3;PRPSL;RP11-540N4.1-003	Ribose-phosphate pyrophosphokinase 1;Ribose-phosphate pyrophosphokinase 3;34 kDa protein;Phosphoribosyl pyrophosphate synthetase 1	P60891;B2R6T7;B4DNL6;Q53FW2;P21108;B1ALA9;B7ZB02	9	3	3	3	11.9	11.9	11.9	34.834	318	2.7379e-13	1258500
230	309;2053;3079			IPI00018465;IPI00952607;IPI00552072;IPI00952671	IPI00018465;IPI00952607;IPI00552072;IPI00952671	3;3;2;2	3;3;2;2	3;3;2;2	CCT-eta;HIV-1 Nef-interacting protein;T-complex protein 1 subunit eta;Chaperonin containing TCP1, subunit 7 (Eta) variant;CCT7 protein;cDNA FLJ54074, highly similar to T-complex protein 1 subunit eta;Chaperonin containing TCP1, subunit 7 (Eta), isoform CRA_c;cDNA FLJ54832, highly similar to T-complex protein 1 subunit eta;Putative uncharacterized protein CCT7;cDNA FLJ59454, highly similar to T-co…	CCT7;CCTH;NIP7-1;hCG_1997313	T-complex protein 1 subunit eta;chaperonin containing TCP1, subunit 7 isoform d;Putative uncharacterized protein CCT7;chaperonin containing TCP1, subunit 7 isoform c	Q99832;Q53HV2;Q6IBT3;B7Z4T9;A8MWI8;B7Z1C9;B8ZZC9;B7Z4Z7;B7Z7I4	4	3	3	3	6.4	6.4	6.4	59.366	543	3.6335e-06	944340
342	408;704;2412			IPI00029731;IPI00793102;IPI00926288;IPI00926495	IPI00029731;IPI00793102;IPI00926288;IPI00926495	3;3;2;2	3;3;2;2	3;3;2;2	60S ribosomal protein L35a;Cell growth-inhibiting gene 33 protein;Putative uncharacterized protein RPL35A	GIG33;RPL35A	60S ribosomal protein L35a;Putative uncharacterized protein RPL35A;Putative uncharacterized protein RPL35A;Putative uncharacterized protein RPL35A	P18077;C9K025;C9JBE2;C9J7F9	4	3	3	3	25.5	25.5	25.5	12.538	110	2.3359e-06	15641000
543	459;924;3188			IPI00301434;IPI00747913;IPI00873049;IPI00410226	IPI00301434;IPI00747913;IPI00873049;IPI00410226	3;3;2;2	3;3;2;2	3;3;2;2	BolA-like protein 2;Putative uncharacterized protein BOLA2B	BOLA2;BOLA2A;BOLA2B;My016	BolA-like protein 2;Isoform 1 of BolA-like protein 2;Putative uncharacterized protein BOLA2B;Isoform 2 of BolA-like protein 2	Q9H3K6-1;Q9H3K6;C9JGX8;Q9H3K6-2	4	3	3	3	22.4	22.4	22.4	16.932	152	4.9858e-38	18770000
521	677;1058;3271			IPI00294536;IPI00941907;IPI00795518;IPI00260209;IPI00887011;IPI00796172	IPI00294536;IPI00941907;IPI00795518	3;3;2;1;1;1	3;3;2;1;1;1	3;3;2;1;1;1	cDNA FLJ51909, highly similar to Serine-threonine kinase receptor-associatedprotein;MAP activator with WD repeats;Serine-threonine kinase receptor-associated protein;UNR-interacting protein;WD-40 repeat protein PT-WD;cDNA, FLJ79540, highly similar to Serine-threonine kinase receptor-associatedprotein	MAWD;STRAP;UNRIP	cDNA FLJ51909, highly similar to Serine-threonine kinase receptor-associatedprotein;Serine-threonine kinase receptor-associated protein;19 kDa protein	B4DNJ6;Q9Y3F4;B0AZV0	6	3	3	3	10.7	10.7	10.7	39.777	363	6.6135e-12	644700
45	187;2027;2791			IPI00000690;IPI00157908;IPI00300018;IPI00910786;IPI00910617	IPI00000690;IPI00157908;IPI00300018	3;3;2;1;1	3;3;2;1;1	3;3;2;1;1	Apoptosis-inducing factor 1, mitochondrial;Programmed cell death protein 8;Apoptosis-inducing factor;Striatal apoptosis-inducing factor	AIF;AIFM1;PDCD8	Isoform 1 of Apoptosis-inducing factor 1, mitochondrial;Isoform 3 of Apoptosis-inducing factor 1, mitochondrial;Isoform 2 of Apoptosis-inducing factor 1, mitochondrial	O95831-1;O95831;O95831-3;Q5RZ99;Q5RZA0;O95831-2	5	3	3	3	5.7	5.7	5.7	66.9	613	2.2828e-05	379000
587	2510;3481;3690			IPI00376798;IPI00746438;IPI00647674;IPI00647168;IPI00878431	IPI00376798;IPI00746438;IPI00647674	3;3;2;1;1	3;3;2;1;1	3;3;2;1;1	60S ribosomal protein L11;CLL-associated antigen KW-12;Cell growth-inhibiting protein 34;cDNA, FLJ92077, Homo sapiens ribosomal protein L11 (RPL11), mRNA;Ribosomal protein L11;Ribosomal protein L11, isoform CRA_b	RPL11;hCG_1739238;RP11-223J15.3-001;RP11-223J15.3-005	Isoform 1 of 60S ribosomal protein L11;Isoform 2 of 60S ribosomal protein L11;Ribosomal protein L11	P62913-1;P62913;Q08ES8;Q5VVD0;P62913-2;Q5VVC8	5	3	3	3	17.4	17.4	17.4	20.252	178	4.6872e-13	17899000
464	2819;2907;2950	280	65	IPI00872940;IPI00219156;IPI00794121;IPI00794745;IPI00790695	IPI00872940;IPI00219156;IPI00794121	3;3;2;1;1	3;3;2;1;1	3;3;2;1;1	60S ribosomal protein L30	RPL30	Putative uncharacterized protein RPL30 (Fragment);60S ribosomal protein L30;11 kDa protein	A8MYX5;P62888	5	3	3	3	24.3	24.3	24.3	12.893	115	1.2075e-05	11626000
621	2036;2627;3514			IPI00412607;IPI00455757;IPI00550247	IPI00412607;IPI00455757;IPI00550247	3;3;2	3;3;2	3;3;2	60S ribosomal protein L35;Similar to 60S ribosomal protein L35	RPL35;LOC154880;tcag7.829	60S ribosomal protein L35;Similar to 60S ribosomal protein L35;Protein	P42766;A4D2M5	3	3	3	3	26	26	26	14.551	123	1.0438e-13	19062000
663	1438;1469;1553;2253	368	267	IPI00479786;IPI00855957;IPI00909344	IPI00479786;IPI00855957;IPI00909344	4;4;3	4;4;3	3;3;2	Far upstream element-binding protein 2;KH type-splicing regulatory protein;p75;cDNA FLJ51330, highly similar to Far upstream element-binding protein 2	FUBP2;KHSRP	KH-type splicing regulatory protein;Isoform 2 of Far upstream element-binding protein 2;cDNA FLJ51330, highly similar to Far upstream element-binding protein 2	Q92945-1;Q92945;Q92945-2;B4DV73	3	4	4	3	6.6	6.6	5.5	73.114	711	1.806e-09	2022100
218	698;1464;2032			IPI00017412;IPI00218280;IPI00947280;IPI00947452;IPI00944904;IPI00945248;IPI00947011;IPI00947438;IPI00946644	IPI00017412;IPI00218280	3;3;1;1;1;1;1;1;1	3;3;1;1;1;1;1;1;1	3;3;1;1;1;1;1;1;1	Activator 1 40 kDa subunit;Activator 1 subunit 2;Replication factor C 40 kDa subunit;Replication factor C subunit 2;Replication factor C 2 isoform 1;Putative uncharacterized protein RFC2;Replication factor C (Activator 1) 2, 40kDa;Replication factor C (Activator 1) 2, 40kDa, isoform CRA_a	RFC2;hCG_18034	Isoform 1 of Replication factor C subunit 2;Isoform 2 of Replication factor C subunit 2	P35250-1;P35250;B5BUD2;P35250-2;Q75MT5	9	3	3	3	10.7	10.7	10.7	39.157	354	3.1853e-07	614090
78	892;1867;1947			IPI00004273;IPI00925670;IPI00924634;IPI00926163	IPI00004273;IPI00925670	3;3;1;1	3;3;1;1	3;3;1;1	Arg/Glu/Asp-rich protein of 120 kDa;Protein S164;RNA-binding motif protein 25;RNA-binding protein 25;RNA-binding region-containing protein 7;U1 small nuclear ribonucleoprotein 1SNRP homolog protein	RBM25;RNPC7	Isoform 1 of RNA-binding protein 25;Isoform 4 of RNA-binding protein 25	P49756-1;P49756;Q16083;P49756-4	4	3	3	3	5.6	5.6	5.6	100.18	843	6.6521e-16	1710200
270	130;131;355;1344;1346	177	387	IPI00022431;IPI00953689;IPI00795830;IPI00922262	IPI00022431;IPI00953689	5;5;2;2	3;3;1;1	3;3;1;1	cDNA FLJ55606, highly similar to Alpha-2-HS-glycoprotein;Putative uncharacterized protein AHSG;Alpha-2-HS-glycoprotein;Alpha-2-HS-glycoprotein chain A;Alpha-2-HS-glycoprotein chain B;Alpha-2-Z-globulin;Ba-alpha-2-glycoprotein;Fetuin-A	AHSG;FETUA;PRO2743	cDNA FLJ55606, highly similar to Alpha-2-HS-glycoprotein;Alpha-2-HS-glycoprotein	B7Z8Q2;C9JV77;P02765	4	5	3	3	11.1	8.3	8.3	46.626	433	2.2048e-90	5873200
431	87;2524;3236			IPI00290435;IPI00216113;IPI00552801;IPI00645758	IPI00290435;IPI00216113	3;3;1;1	3;3;1;1	3;3;1;1	Kinesin-like protein 6;Kinesin-like protein KIF2C;Mitotic centromere-associated kinesin;cDNA FLJ75664, highly similar to Homo sapiens kinesin family member 2C (KIF2C), mRNA;cDNA FLJ54088, highly similar to Kinesin-like protein KIF2C;cDNA FLJ53680, highly similar to Kinesin-like protein KIF2C;Putative uncharacterized protein	KIF2C;KNSL6	Isoform 1 of Kinesin-like protein KIF2C;Isoform 2 of Kinesin-like protein KIF2C	Q99661-1;Q99661;A8K3S3;Q99661-2;B7Z6Q6;B7Z7M6;Q8N5N1	4	3	3	3	4.7	4.7	4.7	81.312	725	1.0669e-05	546750
75	437;764;3419			IPI00306380;IPI00003886;IPI00798037;IPI00929341	IPI00306380;IPI00003886	3;3;1;1	3;3;1;1	3;3;1;1	E2-induced gene 3 protein;Guanine nucleotide-binding protein-like 3;Novel nucleolar protein 47;Nucleolar GTP-binding protein 3;Nucleostemin	E2IG3;GNL3;NS	Isoform 1 of Guanine nucleotide-binding protein-like 3;Isoform 2 of Guanine nucleotide-binding protein-like 3	Q9BVP2-1;Q9BVP2;Q9BVP2-2	4	3	3	3	4.9	4.9	4.9	61.992	549	7.4715e-05	1642300
701	766;839;3574			IPI00930241;IPI00745955;IPI00910851;IPI00908409	IPI00930241;IPI00745955	3;3;1;1	3;3;1;1	3;3;1;1	EBNA1-binding protein 2;Nucleolar protein p40;Probable rRNA-processing protein EBP2;EBNA1 binding protein 2;EBNA1 binding protein 2 variant;EBNA1 binding protein 2, isoform CRA_a;EBNA1BP2 protein	EBNA1BP2;EBP2;hCG_2031782;RP5-1034F7.2-001	EBNA1 binding protein 2 isoform 1;Probable rRNA-processing protein EBP2	Q99848;Q6IB29	4	3	3	3	7.2	7.2	7.2	40.684	361	1.4084e-05	1488500
148	2422;2423;3054;3369			IPI00010204;IPI00843996;REV__IPI00477285	IPI00010204;IPI00843996	4;4;1	4;4;1	3;3;1	Pre-mRNA-splicing factor SRP20;Splicing factor, arginine/serine-rich 3;cDNA, FLJ92926, Homo sapiens splicing factor, arginine/serine-rich 3 (SFRS3), mRNA;Splicing factor arginine/serine-rich 3;Splicing factor, arginine/serine-rich 3, isoform CRA_d;cDNA FLJ52832, highly similar to Splicing factor, arginine/serine-rich 3;Splicing factor, arginine/serine-rich 3, isoform CRA_a	SFRS3;SRP20;hCG_14802	Splicing factor, arginine/serine-rich 3;Splicing factor, arginine/serine-rich 3, isoform CRA_a	P84103;B2R6F3;B4E241	3	4	4	3	21.3	21.3	21.3	19.329	164	1.9793e-09	1373800
155	2130;3400;3818			IPI00011229;IPI00892793;IPI00853455	IPI00011229;IPI00892793	3;3;1	3;3;1	3;3;1	Cathepsin D;Cathepsin D heavy chain;Cathepsin D light chain	CPSD;CTSD	Cathepsin D;Putative uncharacterized protein CTSD	P07339;C9JTL0	3	3	3	3	5.8	5.8	5.8	44.552	412	8.3081e-05	1087800
248	2584;2844;3692			IPI00021129;IPI00397887;IPI00005793	IPI00021129;IPI00397887	3;3;1	3;3;1	3;3;1	Adapter-related protein complex 3 subunit beta-1;Adaptor protein complex AP-3 subunit beta-1;AP-3 complex subunit beta-1;Beta-3A-adaptin;Clathrin assembly protein complex 3 beta-1 large chain;cDNA FLJ76822, highly similar to Homo sapiens adaptor-related protein complex 3, beta 1 subunit (AP3B1), mRNA;Adaptor-related protein complex 3 beta 1 subunit;cDNA FLJ51426, highly similar to Adapter-related…	ADTB3A;AP3B1	Isoform 1 of AP-3 complex subunit beta-1;cDNA FLJ51426, highly similar to Adapter-related protein complex 3 beta-1 subunit	O00203-1;O00203;A8K586;Q3MNE1;O00203-2;B4E0B2	3	3	3	3	2.7	2.7	2.7	121.32	1094	1.1278e-07	619950
254	434;3544;3547	172;173	103;499	IPI00021338;IPI00788836;IPI00908638	IPI00021338;IPI00788836	3;3;1	3;3;1	3;3;1	70 kDa mitochondrial autoantigen of primary biliary cirrhosis;Dihydrolipoamide acetyltransferase component of pyruvate dehydrogenase complex;Dihydrolipoyllysine-residue acetyltransferase component of pyruvate dehydrogenase complex, mitochondrial;M2 antigen complex 70 kDa subunit;Pyruvate dehydrogenase complex component E2;cDNA FLJ50978, highly similar to Dihydrolipoyllysine-residue acetyltransfer…	DLAT;DLTA	Dihydrolipoyllysine-residue acetyltransferase component of pyruvate dehydrogenase complex, mitochondrial;cDNA FLJ57320, highly similar to Dihydrolipoyllysine-residue acetyltransferase component of pyruvate dehydrogenase complex, mitochondrial	P10515;B4DJX1;B4DS43;Q16791;Q86YI5;B4DLQ2;Q01991;Q9HAN0	3	3	3	3	6.2	6.2	6.2	68.996	647	7.4047e-22	1586300
365	53;3095;3227			IPI00643202;IPI00033583;IPI00789302	IPI00643202;IPI00033583	3;3;1	3;3;1	3;3;1	SERPINB12 protein;Serpin B12	SERPINB12	SERPINB12 protein;Serpin B12	Q3SYB4;Q96P63;Q3SYB5	3	3	3	3	8.2	8.2	8.2	48.445	425	6.0361e-06	1115700
54	1264;2274;2345	51	50	IPI00001757;IPI00216659	IPI00001757;IPI00216659	3;3	3;3	3;3	Binder of OVCA1-1;Ribonucleoprotein RBM8A;RNA-binding motif protein 8A;RNA-binding protein 8A;RNA-binding protein Y14	HSPC114;MDS014;RBM8;RBM8A	Isoform 1 of RNA-binding protein 8A;Isoform 2 of RNA-binding protein 8A	Q9Y5S9-1;Q9Y5S9;Q9Y5S9-2	2	3	3	3	21.8	21.8	21.8	19.889	174	4.8664e-15	2015800
332	1125;1163;2832			IPI00027626;IPI00552590	IPI00027626;IPI00552590	3;3	3;3	3;3	Acute morphine dependence-related protein 2;CCT-zeta-1;HTR3;T-complex protein 1 subunit zeta;Tcp20;Chaperonin subunit 6A;cDNA, FLJ94440, highly similar to Homo sapiens chaperonin containing TCP1, subunit 6A (zeta 1)(CCT6A), mRNA;cDNA FLJ52344, highly similar to T-complex protein 1 subunit zeta;cDNA, FLJ79129, highly similar to T-complex protein 1 subunit zeta;Chaperonin containing TCP1, subunit 6…	CCT6;CCT6A;CCTZ	T-complex protein 1 subunit zeta;chaperonin containing TCP1, subunit 6A isoform b	P40227;A1JUI8;B2R9K8;B4DPJ8;Q59ET3;A6NCD2;B4DN39	2	3	3	3	5.6	5.6	5.6	58.024	531	9.433e-06	826090
82	1535;2005;3817	74;75	397;453	IPI00068506;IPI00005045	IPI00068506;IPI00005045	3;3	3;3	3;3	ATP-binding cassette, sub-family F (GCN20), member 2, isoform CRA_d;Putative uncharacterized protein ABCF2;ATP-binding cassette sub-family F member 2;Iron-inhibited ABC transporter 2;ATP-binding cassette, sub-family F (GCN20), member 2;ATP-binding cassette, sub-family F (GCN20), member 2, isoform CRA_b	ABCF2;hCG_1643314;HUSSY-18	ATP-binding cassette, sub-family F, member 2 isoform b;ATP-binding cassette sub-family F member 2	Q75MJ1;Q9UG63;Q75MJ0	2	3	3	3	6.2	6.2	6.2	72.443	634	2.7334e-09	2108900
385	1448;1760;2013			IPI00106502;IPI00642319	IPI00106502;IPI00642319	3;3	3;3	3;3	Cytosolic inhibitor of Nrf2;Kelch-like ECH-associated protein 1;Kelch-like protein 19;cDNA FLJ31642 fis, clone NT2RI2003738, highly similar to Kelch-like ECH-associated protein 1;KEAP1 protein	INRF2;KEAP1;KIAA0132;KLHL19	Kelch-like ECH-associated protein 1;63 kDa protein	Q14145;B3KPD5;Q8WTX1	2	3	3	3	5	5	5	69.666	624	0.00025915	1463900
572	953;1235;3511			IPI00329801;IPI00872379	IPI00329801;IPI00872379	3;3	3;3	3;3	Anchorin CII;Annexin A5;Annexin V;Annexin-5;Calphobindin I;Endonexin II;Lipocortin V;Placental anticoagulant protein 4;Placental anticoagulant protein I;Thromboplastin inhibitor;Vascular anticoagulant-alpha;cDNA FLJ52002, highly similar to Annexin A5	ANX5;ANXA5;ENX2;PP4	Annexin A5;Putative uncharacterized protein ANXA5 (Fragment)	P08758;B4DNG6;Q6FHB3;A8MTE3	2	3	3	3	9.1	9.1	9.1	35.936	320	6.9333e-06	3981500
331	382;784;1882			IPI00847793;IPI00027547	IPI00847793;IPI00027547	3;3	3;3	3;3	Dermcidin isoform 2;DCD-1;Dermcidin;Preproteolysin;Survival-promoting peptide;Proteolysis inducing factor	DCD;AIDD;DSEP;hCG_1820620;PIF	Dermcidin isoform 2;Dermcidin	A5JHP3;P81605;Q53YJ2	2	3	3	3	20.7	20.7	20.7	12.414	121	1.4367e-08	22076000
437	2150;2154;3609			IPI00216308;IPI00847300;IPI00790304;IPI00910830	IPI00216308;IPI00847300;IPI00790304;IPI00910830	3;2;2;2	3;2;2;2	3;2;2;2	Outer mitochondrial membrane protein porin 1;Plasmalemmal porin;Porin 31HL;Porin 31HM;Voltage-dependent anion-selective channel protein 1;cDNA FLJ38670 fis, clone HSYRA2000190, highly similar to Voltage-dependent anion-selective channel protein 1;Putative uncharacterized protein VDAC1;cDNA FLJ57715, highly similar to Voltage-dependent anion-selective channel protein 1	VDAC;VDAC1	Voltage-dependent anion-selective channel protein 1;Similar to Voltage-dependent anion-selective channel protein 1;Putative uncharacterized protein VDAC1;cDNA FLJ57715, highly similar to Voltage-dependent anion-selective channel protein 1	P21796;B3KTS5;C9JI87;B4DEI3	4	3	3	3	12	12	12	30.772	283	7.8355e-08	2335100
670	153;2596;3354	371	51	IPI00550234;IPI00007280;IPI00640779;IPI00450866	IPI00550234;IPI00007280;IPI00640779	3;2;2;1	3;2;2;1	3;2;2;1	Actin-related protein 2/3 complex subunit 5;Arp2/3 complex 16 kDa subunit	ARC16;ARPC5;RP1-127C7.3-004	Isoform 1 of Actin-related protein 2/3 complex subunit 5;Isoform 2 of Actin-related protein 2/3 complex subunit 5;Actin-related protein 2/3 complex subunit 5	O15511-1;O15511;O15511-2;B1ALC0	4	3	3	3	23.2	23.2	23.2	16.32	151	2.5947e-09	6148200
198	101;876;3361			IPI00014230;IPI00796075;IPI00796630	IPI00014230;IPI00796075	3;2;1	3;2;1	3;2;1	Complement component 1 Q subcomponent-binding protein, mitochondrial;GC1q-R protein;Glycoprotein gC1qBP;Hyaluronan-binding protein 1;Mitochondrial matrix protein p32;p33;cDNA FLJ75700, highly similar to Homo sapiens complement component 1, q subcomponent binding protein (C1QBP), nuclear gene encoding mitochondrial protein, mRNA	C1QBP;GC1QBP;HABP1;SF2P32	Complement component 1 Q subcomponent-binding protein, mitochondrial;20 kDa protein	Q07021;A8K651	3	3	3	3	15.6	15.6	15.6	31.362	282	7.8591e-06	1003200
152	77;940;3719	109	357	IPI00010740;IPI00216613	IPI00010740;IPI00216613	3;2	3;2	3;2	100 kDa DNA-pairing protein;DNA-binding p52/p100 complex, 100 kDa subunit;Polypyrimidine tract-binding protein-associated-splicing factor;Splicing factor, proline- and glutamine-rich;SFPQ protein;Splicing factor proline/glutamine-rich (Polypyrimidine tract binding protein associated)	PSF;SFPQ	Isoform Long of Splicing factor, proline- and glutamine-rich;Isoform Short of Splicing factor, proline- and glutamine-rich	P23246-1;P23246;Q6PIX2;Q86VG2;Q9BSV4;P23246-2	2	3	3	3	5	5	5	76.149	707	4.3399e-12	1728300
421	1409;1682;2686			IPI00215790;IPI00792410	IPI00215790;IPI00792410	3;2	3;2	3;2	60S ribosomal protein L38	RPL38	60S ribosomal protein L38;8 kDa protein	P63173;B2R5A8	2	3	3	3	32.9	32.9	32.9	8.2178	70	5.145e-10	15722000
465	97;2142;2756			IPI00219160;IPI00940063	IPI00219160;IPI00940063	3;2	3;2	3;2	60S ribosomal protein L34;Leukemia-associated protein	RPL34	60S ribosomal protein L34;13 kDa protein	P49207;Q5MK14	2	3	3	3	15.4	15.4	15.4	13.293	117	2.0129e-07	14947000
497	392;812;1131	295	63	IPI00221222;IPI00930562	IPI00221222;IPI00930562	3;2	3;2	3;2	Activated RNA polymerase II transcriptional coactivator p15;p14;Positive cofactor 4;SUB1 homolog;cDNA FLJ51816, highly similar to Activated RNA polymerase II transcriptional coactivator p15;Activated RNA polymerase II transcription cofactor 4 variant;cDNA, FLJ92014, highly similar to Homo sapiens SUB1 homolog (S. cerevisiae) (SUB1), mRNA;PC4 protein;SUB1 homolog (S. cerevisiae);SUB1 homolog (S. c…	PC4;RPO2TC1;SUB1;hCG_1781938	Activated RNA polymerase II transcriptional coactivator p15;Activated RNA polymerase II transcription cofactor 4 (Fragment)	P53999;B7Z1Z0;Q59G24;Q6IBA2;Q6E433	2	3	3	3	26	26	26	14.395	127	9.3195e-10	3948400
520	949;1158;1237			IPI00294159;IPI00852927	IPI00294159;IPI00852927	3;2	3;2	3;2	Citrate transport protein;Solute carrier family 25 member 1;Tricarboxylate carrier protein;Tricarboxylate transport protein, mitochondrial;Mitochondrial citrate transport protein;cDNA FLJ60026, highly similar to Tricarboxylate transport protein, mitochondrial;Solute carrier family 25 (Mitochondrial carrier; citrate transporter), member 1, isoform CRA_b	SLC20A3;SLC25A1;hCG_17246	Tricarboxylate transport protein, mitochondrial;Solute carrier family 25 (Mitochondrial carrier	P53007;Q6LAP8;B4DP62	2	3	3	3	11.3	11.3	11.3	34.012	311	1.259e-06	568110
620	666;3642;3765			IPI00411937;IPI00642697	IPI00411937;IPI00642697	3;2	3;2	3;2	Nucleolar protein 56;Nucleolar protein 5A;NOP56 protein;cDNA FLJ76962, highly similar to Homo sapiens nucleolar protein 5A (56kDa with KKE/D repeat) (NOL5A), mRNA;Nucleolar protein 5A (56kDa with KKE/D repeat)	NOL5A;NOP56;RP4-686C3.1-010	Nucleolar protein 56;Nucleolar protein 5A	O00567;A0PJ92;A8K9K6;Q9BSN3;Q5JXT4	2	3	3	3	5.9	5.9	5.9	66.049	594	4.5318e-09	963300
630	888;897;959;1500;1958			IPI00418471;IPI00465084;IPI00910602;IPI00923396;IPI00217507;IPI00853115;IPI00908745;IPI00237671;IPI00853283;IPI00868727;IPI00001453;IPI00953284;IPI00552689	IPI00418471	5;2;1;1;1;1;1;1;1;1;1;1;1	3;1;1;1;1;1;1;1;1;1;1;1;1	3;1;1;1;1;1;1;1;1;1;1;1;1	Vimentin;Vimentin variant 3;Vimentin variant 4;cDNA FLJ34494 fis, clone HLUNG2005030, highly similar to VIMENTIN;Vimentin variant	VIM	Vimentin	P08670;B0YJC4;B0YJC5;B3KRK8;Q53HU8	13	5	3	3	9.4	6.2	6.2	53.651	466	2.8147e-08	452710
251	542;1134;2383;3049;3739	49	218	IPI00021263;IPI00789337;IPI00793388;IPI00790689	IPI00021263	5;2;2;2	3;1;1;1	3;1;1;1	14-3-3 protein zeta/delta;Protein kinase C inhibitor protein 1;Tyrosine 3-monooxygenase/tryptophan 5-monooxygenase activation protein zeta polypeptide	YWHAZ	14-3-3 protein zeta/delta	P63104;D0PNI1	4	5	3	3	24.9	17.6	17.6	27.745	245	3.3745e-36	1415300
396	105;2563;3663			IPI00166729;IPI00924948;IPI00871622;IPI00939278	IPI00166729	3;1;1;1	3;1;1;1	3;1;1;1	Zinc-alpha-2-glycoprotein	AZGP1;ZAG;ZNGP1	alpha-2-glycoprotein 1, zinc precursor	P25311	4	3	3	3	12.4	12.4	12.4	34.258	298	2.9076e-07	1436100
527	1152;2297;2935			IPI00297477;IPI00792607;IPI00797067;IPI00782963	IPI00297477	3;1;1;1	3;1;1;1	3;1;1;1	U2 small nuclear ribonucleoprotein A';Small nuclear ribonucleoprotein polypeptide A' variant	SNRPA1	U2 small nuclear ribonucleoprotein A'	P09661;Q53G21;Q53G61	4	3	3	3	13.3	13.3	13.3	28.415	255	7.3825e-08	1324300
159	3436;3534;3777			IPI00011416;IPI00908564	IPI00011416	3;1	3;1	3;1	Delta(3,5)-Delta(2,4)-dienoyl-CoA isomerase, mitochondrial	ECH1	Delta(3,5)-Delta(2,4)-dienoyl-CoA isomerase, mitochondrial	Q13011	2	3	3	3	10.1	10.1	10.1	35.816	328	1.6169e-07	802510
291	241;1411;2417			IPI00024705;IPI00401971	IPI00024705	3;1	3;1	3;1	GAIP C-terminus-interacting protein;PDZ domain-containing protein GIPC1;RGS19-interacting protein 1;RGS-GAIP-interacting protein;Tax interaction protein 2;cDNA FLJ76072, highly similar to Homo sapiens GIPC PDZ domain containing family, member 1 (GIPC1), transcript variant 1, mRNA	C19orf3;GIPC;GIPC1;RGS19IP1	PDZ domain-containing protein GIPC1	O14908;A8K2I7;A8MZG3	2	3	3	3	10.2	10.2	10.2	36.049	333	1.3181e-08	692760
299	603;604;2666			IPI00025091;IPI00748962	IPI00025091	3;1	3;1	3;1	40S ribosomal protein S11	RPS11	40S ribosomal protein S11	P62280	2	3	3	3	12	12	12	18.431	158	1.2664e-06	8850000
392	750;1214;1570			IPI00154975;IPI00014718	IPI00154975	3;1	3;1	3;1	DnaJ homolog subfamily C member 9;DnaJ protein SB73;cDNA FLJ36843 fis, clone ASTRO2012552, highly similar to DnaJ homolog subfamily C member 9;DnaJ (Hsp40) homolog, subfamily C, member 9;HCG2024613, isoform CRA_a	DNAJC9;hCG_2024613	DnaJ homolog subfamily C member 9	Q8WXX5;B2RMW6	2	3	3	3	12.7	12.7	12.7	29.909	260	2.604e-06	499400
448	128;571;1616;3767;3785;3786	271	29	IPI00218236;IPI00902512;IPI00892668;IPI00894333;IPI00894274;IPI00930380	IPI00218236;IPI00902512	6;3;2;2;1;1	6;3;2;2;1;1	3;0;1;1;0;0	Serine/threonine-protein phosphatase PP1-beta catalytic subunit;Serine/threonine-protein phosphatase	PPP1CB	Serine/threonine-protein phosphatase PP1-beta catalytic subunit;Serine/threonine protein phosphatase	P62140;B4DJ75;B7ZB67;B3KXM2	6	6	6	3	18	18	8	37.186	327	2.7549e-28	7009800
69	4;157;541;631;670;809;822;824;827;1725;1726;1734;1757;1831;2102;2104;2128;2140;2230;2513;2677;2678;2829;2974;3086;3315;3807	62;63	328;401	IPI00003406;IPI00794221;IPI00295624	IPI00003406;IPI00794221;IPI00295624	27;26;25	27;26;25	27;26;25	Developmentally-regulated brain protein;Drebrin;cDNA FLJ36806 fis, clone ASTRO1000165, highly similar to Drebrin;Drebrin 1, isoform CRA_d;cDNA FLJ53620, highly similar to Drebrin;Putative uncharacterized protein DBN1	D0S117E;DBN1;hCG_2039393	Isoform 1 of Drebrin;Putative uncharacterized protein DBN1;Isoform 2 of Drebrin	Q16643-1;Q16643;B3KSQ7;B7Z2Z0;A8MV58;Q16643-2	3	27	27	27	46.8	46.8	46.8	71.428	649	0	279140000
682	176;206;207;832;868;947;1093;1123;1155;1156;1254;1669;1832;2306;2455;2599;2887;3121;3190;3338;3339;3365;3601;3602			IPI00604620;IPI00444262;IPI00183526;IPI00916188;IPI00917429;IPI00916991;IPI00916036	IPI00604620;IPI00444262;IPI00183526;IPI00916188	24;20;17;13;4;4;4	24;20;17;13;4;4;4	24;20;17;13;4;4;4	Nucleolin;Protein C23;cDNA FLJ10452 fis, clone NT2RP1000966, highly similar to NUCLEOLIN;Nucleolin, isoform CRA_c;cDNA FLJ38578 fis, clone HCHON2007674, highly similar to NUCLEOLIN;cDNA FLJ45706 fis, clone FEBRA2028457, highly similar to Nucleolin;Putative uncharacterized protein NCL;NCL protein	NCL;hCG_33980	Nucleolin;cDNA FLJ45706 fis, clone FEBRA2028457, highly similar to Nucleolin;NCL protein;Putative uncharacterized protein NCL	P19338;B3KM80;B3KTP9;Q6ZS99;C9JWL1;Q9BQ02;C9JFE9	7	24	24	24	29.7	29.7	29.7	76.613	710	1.1943e-47	63403000
210	160;554;632;848;887;1527;1561;1876;1891;1921;2051;2167;2220;2247;2418;2419;2436;2609;2641;3465;3482;3608;3624;3680	119;120;121	321;1363;1415	IPI00016007;IPI00929647;IPI00908975;IPI00790331	IPI00016007	24;5;3;2	22;4;1;2	22;4;1;2	Myosin-Vc;MYO5C protein;HSPC089	MYO5C	Myosin-Vc	Q9NQX4;Q6P1W8;Q9P0E7	4	24	22	22	15.2	12.9	12.9	202.79	1742	1.7245e-67	13571000
570	85;233;438;643;653;707;721;1001;1211;1336;1339;1393;1572;1581;2401;2440;2469;2713;3101;3380;3543;3585;3677;3714;3732	309;310;311;312	24;75;126;690	IPI00329672;IPI00939886;IPI00910866	IPI00329672	25;2;2	25;2;2	21;0;0	Myosin-Ic;Myosin-Ie;cDNA FLJ76307, highly similar to Homo sapiens myosin IE (MYO1E), mRNA;MYO1E variant protein;Myosin IE	MYO1C;MYO1E;hCG_38672	Myosin-Ie	Q12965;Q4KMR3	3	25	25	21	26.1	26.1	22	127.04	1109	4.7348e-114	41287000
414	257;854;1589;1788;1798;2217;2453;2601;2719;2860;2869;2918;2970;3036;3058;3298;3414;3668;3708;3709	248	955	IPI00183002;IPI00397730;IPI00939648;IPI00397728;IPI00413191;IPI00789895	IPI00183002;IPI00397730;IPI00939648;IPI00397728;IPI00413191	20;19;19;18;18;3	20;19;19;18;18;3	20;19;19;18;18;3	Myosin phosphatase-targeting subunit 1;Protein phosphatase 1 regulatory subunit 12A;Protein phosphatase myosin-binding subunit;cDNA, FLJ94919, highly similar to Homo sapiens protein phosphatase 1, regulatory (inhibitor) subunit 12A (PPP1R12A), mRNA;cDNA FLJ50923, highly similar to Protein phosphatase 1 regulatory subunit 12A	MBS;MYPT1;PPP1R12A	Isoform 1 of Protein phosphatase 1 regulatory subunit 12A;Isoform 4 of Protein phosphatase 1 regulatory subunit 12A;protein phosphatase 1, regulatory (inhibitor) subunit 12A isoform b;Isoform 2 of Protein phosphatase 1 regulatory subunit 12A;Isoform 3 of P	O14974-1;O14974;B2RAH5;B4DZ09;O14974-4;O14974-2;O14974-3	6	20	20	20	23.9	23.9	23.9	115.28	1030	1.8814e-141	25366000
697	59;118;2532			IPI00788824;IPI00744476;IPI00887169;IPI00658130;IPI00719452;IPI00807428;IPI00827875;IPI00450309;IPI00154742;IPI00784935;IPI00944677;IPI00829877	IPI00788824;IPI00744476;IPI00887169;IPI00658130;IPI00719452;IPI00807428;IPI00827875;IPI00450309;IPI00154742;IPI00784935;IPI00944677;IPI00829877	3;3;3;3;3;2;2;2;2;2;2;2	2;2;2;2;2;2;2;2;2;2;2;2	2;2;2;2;2;2;2;2;2;2;2;2	Light chain Fab;Cyclosporin A transporter 1;IGL@ protein;V1-16 protein;V1-2 protein;V1-17 protein;Putative uncharacterized protein;Anti-streptococcal/anti-myosin immunoglobulin lambda light chain variable region;V1-3 protein;V1-13 protein;V1-19 protein;Lambda-chain (AA -20 to 215);Precursor (AA -19 to 108);Ig lambda-1 chain C regions;Putative uncharacterized protein DKFZp667J0810	CyAT1;IGL@;IGLV1-44;V1-16;V1-2;V1-17;IGLV2-11;V1-3;IGLV1-40;V1-13;V1-19;IGLC1;DKFZp667J0810	hypothetical protein XP_002348153;IGL@ protein;Putative uncharacterized protein;IGL@ protein;IGL@ protein;Putative uncharacterized protein;Lambda-chain;IGL@ protein;IGL@ protein;IGL@ protein;IGL@ protein;IGL@ protein	A2NYV5;C6KXN3;Q567P1;Q5NV81;A2MYD6;Q6IPQ0;Q6PIK1;A2MYD0;Q8NEJ1;Q96SB0;Q5NV84;Q6PIQ7;Q5NV69;Q6GMX3;Q6GMX4;A0A5E4;A2MYD2;A2NUT2;A2NV54;Q6IN99;P01842;Q6PJR7;Q8N355;Q8TCJ5;Q6GMW3;Q8N5F4;Q5FWF9	12	3	2	2	9.1	6.4	6.4	27.993	264	1.5112e-05	2665000
211	2074;3446			IPI00016250;IPI00016249;IPI00945864;IPI00942025;IPI00797887;IPI00554715;IPI00479630;IPI00939674;IPI00947512;IPI00947266;IPI00412343;IPI00215721;IPI00783298;IPI00215724;IPI00215723;IPI00215720;IPI00215725;IPI00645666;IPI00937480	IPI00016250;IPI00016249;IPI00945864;IPI00942025;IPI00797887;IPI00554715;IPI00479630;IPI00939674;IPI00947512;IPI00947266;IPI00412343;IPI00215721;IPI00783298;IPI00215724;IPI00215723;IPI00215720;IPI00215725;IPI00645666;IPI00937480	2;2;2;2;2;2;2;2;2;2;1;1;1;1;1;1;1;1;1	2;2;2;2;2;2;2;2;2;2;1;1;1;1;1;1;1;1;1	2;2;2;2;2;2;2;2;2;2;1;1;1;1;1;1;1;1;1	Fragile X mental retardation syndrome-related protein 2;Fragile X mental retardation, autosomal homolog 2;Fragile X mental retardation syndrome-related protein 1;cDNA FLJ58644, highly similar to Fragile X mental retardation syndrome-related protein 1;cDNA FLJ58199, highly similar to Fragile X mental retardation syndrome-related protein 1;FXR1 protein;cDNA FLJ58772, highly similar to Fragile X men…	FMR1L2;FXR2;FXR1;FMR1	Fragile X mental retardation syndrome-related protein 2;Isoform 1 of Fragile X mental retardation syndrome-related protein 1;cDNA FLJ58644, highly similar to Fragile X mental retardation syndrome-related protein 1;Putative uncharacterized protein FXR1 (Fra	P51116;Q86V09;P51114-1;P51114;B4DXZ6;C9JLJ3;B4DM78;Q14341;P51114-2;P51114-3;C9JK72;B4DGH9;B4DM21;Q06787-1;Q06787;Q59GC1;Q06787-3;Q06787-7;Q06787-5;A6NNH4;Q06787-4;Q06787-2;B4DZ17;Q06787-6;Q06787-8;B4DFH8;A8MQB8	19	2	2	2	2.3	2.3	2.3	77.071	698	0.00088487	1228800
328	262;3575			IPI00027438;IPI00892872;IPI00935169;IPI00827631;IPI00942383;IPI00893347;IPI00894029;IPI00607626;IPI00893832	IPI00027438;IPI00892872;IPI00935169;IPI00827631;IPI00942383;IPI00893347;IPI00894029;IPI00607626;IPI00893832	2;2;2;2;2;2;2;2;2	2;2;2;2;2;2;2;2;2	2;2;2;2;2;2;2;2;2	Flotillin-1;Flotillin 1 variant;FLOT1 protein;Flotillin 1;Flotillin 1, isoform CRA_b;cDNA FLJ54943, highly similar to Flotillin-1	FLOT1;DADB-118P11.2-001;DAQB-47P19.1-001;DASS-191K16.3-001;hCG_2006678;XXbac-BCX111D4.4-001;XXbac-BPG252P9.2-001;DAMC-316D20.3-001;DADB-118P11.2-008;DAQB-47P19.1-008;DASS-191K16.3-008;XXbac-BCX111D4.4-008;XXbac-BPG252P9.2-008;DAMC-316D20.3-008;DAMA-26D6.5-001;DAMA-26D6.5-003	Flotillin-1;cDNA FLJ54943, highly similar to Flotillin-1;Flotillin 1;Flotillin 1;27 kDa protein;Flotillin 1;Flotillin 1;11 kDa protein;Flotillin 1	O75955;Q53HQ0;Q5ST80;Q6IB58;B4DVY7;A2VCL5;B0V109;A2AB09;B0V111;B0S8A9;B0S8B0	9	2	2	2	4.9	4.9	4.9	47.355	427	6.3585e-05	550160
449	76;190;269;398;638;801;802;1297;1298;1551;1552;1556;1684;1703;1752;1932;2017;2185;2237;2749;3139;3140;3703;3792	272;273	105;164	IPI00218319;IPI00382894;IPI00218320;IPI00642042;IPI00909961;IPI00854592;IPI00844078;IPI00900375;IPI00640264;IPI00941379	IPI00218319;IPI00382894;IPI00218320;IPI00642042;IPI00909961;IPI00854592	24;22;22;22;18;16;10;8;6;5	18;16;16;16;15;13;9;7;5;5	2;2;2;2;2;2;2;2;1;1	Gamma-tropomyosin;Tropomyosin alpha-3 chain;Tropomyosin-3;Tropomyosin-5;cDNA, FLJ96568, highly similar to Homo sapiens tropomyosin 3 (TPM3), mRNA;Tropomyosin 3;Tropomyosin 3, isoform CRA_b;TPMsk3;cDNA FLJ50612, highly similar to Rattus norvegicus tropomyosin 3, gamma (Tpm3), transcript variant 2, mRNA;Cytoskeletal tropomyosin isoform (2.5 kb);Cytoskeletal tropomyosin TM30;Putative uncharacterized…	TPM3;hCG_1997142;RP11-205M9.1-006;RP11-205M9.1-005;OK/SW-cl.5;DKFZp686J1372;RP11-205M9.1-003	Isoform 2 of Tropomyosin alpha-3 chain;Tropomyosin 3, isoform CRA_b;Isoform 3 of Tropomyosin alpha-3 chain;Putative uncharacterized protein DKFZp686J1372;cDNA FLJ50720, highly similar to Homo sapiens tropomyosin 3 (TPM3), transcript variant 2, mRNA;cDNA FL	P06753-2;P06753;B2RDE1;Q5VU58;Q8TCG3;P06753-3;B4DQ80;Q5VU61;Q6LDX7;Q8NI98;Q5HYB6;Q5VU59;B4DWT5;Q8NAG3	10	24	18	2	52.4	41.5	5.6	29.032	248	1.8033e-256	263000000
197	1803;2380			IPI00793381;IPI00014151;IPI00794383;IPI00946249;IPI00795037;IPI00945689;IPI00794344;IPI00947396	IPI00793381;IPI00014151;IPI00794383;IPI00946249;IPI00795037;IPI00945689;IPI00794344;IPI00947396	2;2;2;2;2;2;2;2	2;2;2;2;2;2;2;2	2;2;2;2;2;2;2;2	Proteasome (Prosome, macropain) 26S subunit, non-ATPase, 6, isoform CRA_b;Putative uncharacterized protein PSMD6;26S proteasome non-ATPase regulatory subunit 6;26S proteasome regulatory subunit RPN7;26S proteasome regulatory subunit S10;Breast cancer-associated protein SGA-113M;p42A;Phosphonoformate immuno-associated protein 4;Proteasome regulatory particle subunit p44S10;KIAA0107 isoform;Proteas…	hCG_23509;PSMD6;KIAA0107;PFAAP4	Putative uncharacterized protein PSMD6;26S proteasome non-ATPase regulatory subunit 6;Proteasome (Prosome, macropain) 26S subunit, non-ATPase, 6, isoform CRA_d;cDNA FLJ37740 fis, clone BRHIP2021870, highly similar to 26S proteasome non-ATPase regulatory su	C9IZE4;Q15008;A8K2E0;Q6UV22;B3KT66;C9J0E9;C9J7B7	8	2	2	2	4.1	4.1	4.1	51.922	442	0.0016853	604730
395	3124;3412			IPI00815713;IPI00815944;IPI00815731;IPI00914061;IPI00165041;IPI00941770;IPI00298696;IPI00555853	IPI00815713;IPI00815944;IPI00815731;IPI00914061;IPI00165041;IPI00941770;IPI00298696;IPI00555853	2;2;2;2;2;2;2;2	2;2;2;2;2;2;2;2	2;2;2;2;2;2;2;2	Treacher Collins syndrome protein;Treacle protein;TCOF1 protein variant;Putative uncharacterized protein DKFZp434G1035;cDNA FLJ57828, highly similar to Treacle protein;TCOF1 protein;cDNA FLJ57346, highly similar to Homo sapiens Treacher Collins-Franceschetti syndrome 1 (TCOF1), transcript variant 1, mRNA	TCOF1;DKFZp434G1035	Isoform 4 of Treacle protein;Isoform 3 of Treacle protein;Isoform 1 of Treacle protein;Treacher Collins-Franceschetti syndrome 1 isoform e;Treacher Collins-Franceschetti syndrome 1 isoform a;cDNA FLJ57346, highly similar to Homo sapiens Treacher Collins-Fr	Q13428-4;Q13428;Q13428-3;Q13428-1;Q59FZ2;Q9UFD4;B4DRA2;A0JLU0;B4E111;Q13428-2;Q13428-5	8	2	2	2	1.6	1.6	1.6	156.06	1525	0.0031077	355250
647	3285;3586			IPI00465233;IPI00745266;IPI00910633;IPI00910422;IPI00877935;IPI00878425;IPI00877598	IPI00465233;IPI00745266;IPI00910633;IPI00910422;IPI00877935;IPI00878425;IPI00877598	2;2;2;2;2;2;2	2;2;2;2;2;2;2	2;2;2;2;2;2;2	Eukaryotic translation initiation factor 3, subunit E interacting protein;cDNA FLJ31567 fis, clone NT2RI2001540, highly similar to Eukaryotic translation initiation factor 3 subunit 6-interacting protein;Eukaryotic translation initiation factor 3 subunit 6-interacting protein;Eukaryotic translation initiation factor 3 subunit E-interacting protein;Eukaryotic translation initiation factor 3 subuni…	AL022311.1-001;EIF3EIP;EIF3L;EIF3S6IP;HSPC021;HSPC025;MSTP005	Eukaryotic translation initiation factor 3, subunit E interacting protein;Eukaryotic translation initiation factor 3 subunit L;cDNA FLJ59381, highly similar to Eukaryotic translation initiation factor 3 subunit 6-interacting protein;cDNA FLJ53618, highly s	B0QY89;B3KPB9;Q9Y262;B4DQF6;B4DYB2;B4DEH4;C9K0Q7;C9JHP4;C9J3A2	7	2	2	2	3	3	3	70.901	607	0.00071118	293870
344	1723;3254	205;206	23;74	IPI00915363;IPI00942970;IPI00029750;IPI00915463;IPI00903204;IPI00943336;IPI00847986	IPI00915363;IPI00942970;IPI00029750;IPI00915463;IPI00903204;IPI00943336;IPI00847986	2;2;2;2;2;2;2	2;2;2;2;2;2;2	2;2;2;2;2;2;2	40S ribosomal protein S24	RPS24;hCG_22610;RP11-6P10.1-001;RP11-6P10.1-003	ribosomal protein S24 isoform d;16 kDa protein;Isoform 1 of 40S ribosomal protein S24;ribosomal protein S24 isoform e;15 kDa protein;ribosomal protein S24 isoform f;Isoform 2 of 40S ribosomal protein S24	P62847-1;P62847;Q5T0P7;Q7Z3D1;P62847-2;Q5T0P8	7	2	2	2	9.3	9.3	9.3	32.43	289	8.0841e-08	4173200
255	106;324;325;490;543;544;718;1263;1332;1457;1458;1620;1809;3056;3769	36;38;39;174	46;84;192;327	IPI00021428;IPI00023006;IPI00922693;IPI00930343;IPI00008603;IPI00025416;IPI00878173;IPI00514530;IPI00414057;IPI00916212;IPI00954527;IPI00921887;IPI00645534;IPI00917820;IPI00917457;IPI00917282	IPI00021428;IPI00023006;IPI00922693;IPI00930343;IPI00008603;IPI00025416;IPI00878173;IPI00514530;IPI00414057;IPI00916212;IPI00954527	15;15;15;14;14;14;13;12;11;10;10;7;7;7;7;7	2;2;2;2;2;2;1;1;1;1;2;1;1;1;1;1	2;2;2;2;2;2;1;1;1;1;2;1;1;1;1;1	Actin, alpha skeletal muscle;Alpha-actin-1;Actin, alpha cardiac muscle 1;Alpha-cardiac actin;cDNA FLJ53662, highly similar to Actin, alpha skeletal muscle;cDNA FLJ78096, highly similar to Homo sapiens actin, alpha, cardiac muscle (ACTC), mRNA;Actin, aortic smooth muscle;Alpha-actin-2;Cell growth-inhibiting gene 46 protein;cDNA FLJ32030 fis, clone NTONG2000040, highly similar to Actin, alpha cardi…	ACTA;ACTA1;ACTC;ACTC1;ACTA2;ACTSA;ACTVS;GIG46;ACT;ACTA3;ACTG2;ACTL3;ACTSG;RP5-1068B5.2-002;RP5-1068B5.2-003	Actin, alpha skeletal muscle;Actin, alpha cardiac muscle 1;cDNA FLJ53662, highly similar to Actin, alpha skeletal muscle;cDNA FLJ78096, highly similar to Homo sapiens actin, alpha, cardiac muscle (ACTC), mRNA;Actin, aortic smooth muscle;Actin, gamma-enteri	P68133;P68032;B7Z6P1;A8K3K1;P62736;B3KPP5;B4DUI8;Q562S2;P63267;B3KW67;B3KUD3;Q5T8M7;A6NL76;Q5T8M8;Q7Z7J6;B4E315;Q13707	16	15	2	2	34.5	6.9	6.9	42.051	377	1.46e-150	344130000
288	3356;3375			IPI00024523;IPI00556073;IPI00908622;IPI00909891;IPI00098523;IPI00926867;IPI00220102;IPI00874105;IPI00916360;IPI00169308;IPI00917047;IPI00927277;IPI00910456;IPI00926644;IPI00925657;IPI00925863;IPI00926246;IPI00926057	IPI00024523;IPI00556073;IPI00908622;IPI00909891;IPI00098523;IPI00926867;IPI00220102;IPI00874105;IPI00916360;IPI00169308;IPI00917047;IPI00927277;IPI00910456;IPI00926644;IPI00925657;IPI00925863;IPI00926246;IPI00926057	2;2;2;2;2;2;1;1;1;1;1;1;1;1;1;1;1;1	2;2;2;2;2;2;1;1;1;1;1;1;1;1;1;1;1;1	2;2;2;2;2;2;1;1;1;1;1;1;1;1;1;1;1;1	DnaJ homolog subfamily B member 6;Heat shock protein J2;HHDJ1;MRJ;MSJ-1;cDNA FLJ76979, highly similar to Homo sapiens DnaJ (Hsp40) homolog, subfamily B, member 6 (DNAJB6), transcript variant 1, mRNA;cDNA FLJ51000, highly similar to DnaJ homolog subfamily B member 6;DnaJ;cDNA FLJ51007, highly similar to DnaJ homolog subfamily B member 6;cDNA FLJ52214, highly similar to DnaJ homolog subfamily B mem…	DNAJB6;HSJ2;MRJ;MSJ1;DNAJB2;HSJ1;HSPF3;hCG_15578;DNAJB8;hCG_2036862	Isoform A of DnaJ homolog subfamily B member 6;Isoform C of DnaJ homolog subfamily B member 6;cDNA FLJ51007, highly similar to DnaJ homolog subfamily B member 6;cDNA FLJ52214, highly similar to DnaJ homolog subfamily B member 6;Isoform B of DnaJ homolog su	O75190-1;O75190;A8KAG0;B4DN73;O75190-3;A7UJ17;B4DNN5;B4DVN1;O75190-2;Q49A72;C9J2C4;P25686-3;P25686;A8K0R1;B4DJY6;Q53QD7;P25686-2;C9JXB9;Q8NHS0;B3KWV7;C9JRD2;B4DMJ9;Q75MP3;B4DNF1;C9JDX6;C9J2P2;C9JFG6;C9JDR7;C9JB42;C9JN01	18	2	2	2	6.4	6.4	6.4	36.087	326	0.00020096	548610
330	3313;3440			IPI00554481;IPI00554611;IPI00604710;IPI00554702;IPI00554722;IPI00027493;IPI00908885	IPI00554481;IPI00554611;IPI00604710;IPI00554702;IPI00554722;IPI00027493;IPI00908885	2;2;2;2;2;2;1	2;2;2;2;2;2;1	2;2;2;2;2;2;1	4F2 cell-surface antigen heavy chain;4F2 heavy chain antigen;Lymphocyte activation antigen 4F2 large subunit;cDNA FLJ54090, highly similar to 4F2 cell-surface antigen heavy chain;cDNA FLJ53699, moderately similar to 4F2 cell-surface antigen heavy chain	MDU1;SLC3A2	Isoform 4 of 4F2 cell-surface antigen heavy chain;solute carrier family 3, member 2 isoform b;Isoform 1 of 4F2 cell-surface antigen heavy chain;solute carrier family 3, member 2 isoform d;Isoform 3 of 4F2 cell-surface antigen heavy chain;Isoform 2 of 4F2 c	P08195-4;P08195;P08195-1;P08195-3;P08195-2;B4E2Z3;B4E3E4	7	2	2	2	3.5	3.5	3.5	71.122	661	0.00026455	240550
605	1204;1319	330	73	IPI00927658;IPI00395998;IPI00927543;IPI00927458;IPI00794734;IPI00927895;IPI00878577	IPI00927658;IPI00395998;IPI00927543;IPI00927458;IPI00794734;IPI00927895;IPI00878577	2;2;2;2;2;2;1	2;2;2;2;2;2;1	2;2;2;2;2;2;1	Putative uncharacterized protein RPL32;60S ribosomal protein L32;HCG18290;Putative uncharacterized protein ENSP00000410949	RPL32;PP9932;hCG_18290	Putative uncharacterized protein RPL32;60S ribosomal protein L32;Putative uncharacterized protein ENSP00000410949;16 kDa protein;13 kDa protein;11 kDa protein;11 kDa protein	C9JBL2;P62910;B2R4Q3;C9J8W7	7	2	2	2	14.4	14.4	14.4	17.962	153	6.4467e-07	3307100
39	1785;2902			IPI00952736;IPI00375843;CON__Q6KB66-1;IPI00853265;IPI00431749;IPI00797471;CON__Q0VBK2	IPI00952736;IPI00375843;CON__Q6KB66-1;IPI00853265;IPI00431749;IPI00797471;CON__Q0VBK2	2;2;2;2;2;2;1	2;2;2;2;2;2;1	2;2;2;2;2;2;1	Putative uncharacterized protein KRT80;Putative uncharacterized protein LOC144501;Cytokeratin-80;Keratin, type II cytoskeletal 80;Keratin-80;Type-II keratin Kb20;Putative uncharacterized protein	hCG_21639;KRT80;LOC144501;KB20;Kb20;Krt80	Putative uncharacterized protein LOC144501;Isoform 3 of Keratin, type II cytoskeletal 80;>Q6KB66-1 SWISS-PROT:Q6KB66-1 Tax_Id=9606 Gene_Symbol=KRT80 Isoform 1 of Keratin, type II cytoskeletal 80;Isoform 1 of Keratin, type II cytoskeletal 80;Isoform 2 of Ke	C9JFF3;Q6KB66-3;Q6KB66;Q6KB66-1;Q6KB66-2;Q0VBK2;Q8C1M7	7	2	2	2	4.5	4.5	4.5	54.248	487	4.4636e-05	345720			+
598	2474;3128			IPI00400812;IPI00386170;IPI00918003;IPI00830086;IPI00908471;IPI00917618	IPI00400812;IPI00386170;IPI00918003;IPI00830086;IPI00908471;IPI00917618	2;2;2;2;2;2	2;2;2;2;2;2	2;2;2;2;2;2	Cleavage signal-1 protein;Ki-ras-induced actin-interacting protein;Sperm-specific antigen 2;cDNA FLJ45996 fis, clone SKNSH2007306, highly similar to Homo sapiens sperm specific antigen 2 (SSFA2), mRNA;cDNA FLJ55121, highly similar to Homo sapiens sperm specific antigen 2 (SSFA2), mRNA;cDNA FLJ56289, highly similar to Homo sapiens sperm specific antigen 2 (SSFA2), mRNA;cDNA FLJ52859, highly simila…	CS1;KIAA1927;KRAP;SSFA2	Isoform 1 of Sperm-specific antigen 2;Isoform 3 of Sperm-specific antigen 2;cDNA FLJ45996 fis, clone SKNSH2007306, highly similar to Homo sapiens sperm specific antigen 2 (SSFA2), mRNA;Isoform 2 of Sperm-specific antigen 2;cDNA FLJ52859, highly similar to	P28290-1;P28290;P28290-3;B3KXT1;B4DP45;P28290-2;B4E2E5;B4DQT6;C9JV32	6	2	2	2	1.8	1.8	1.8	138.38	1259	7.4785e-05	581790
167	2372;3020;3129			IPI00941649;IPI00644055;IPI00012074;IPI00856037;IPI00910614;IPI00856038	IPI00941649;IPI00644055;IPI00012074;IPI00856037;IPI00910614;IPI00856038	3;3;3;3;3;2	2;2;2;2;2;2	2;2;2;2;2;2	Heterogeneous nuclear ribonucleoprotein R;cDNA, FLJ93632, highly similar to Homo sapiens heterogeneous nuclear ribonucleoprotein R (HNRPR), mRNA;Putative uncharacterized protein DKFZp686A13234;cDNA FLJ53360, highly similar to Heterogeneous nuclear ribonucleoprotein R;HNRPR protein;Putative uncharacterized protein DKFZp686O0665;cDNA FLJ53358, highly similar to Heterogeneous nuclear ribonucleoprote…	HNRNPR;HNRPR;DKFZp686A13234;DKFZp686O0665;hCG_38907	71 kDa protein;Isoform 2 of Heterogeneous nuclear ribonucleoprotein R;Isoform 1 of Heterogeneous nuclear ribonucleoprotein R;heterogeneous nuclear ribonucleoprotein R isoform 3;heterogeneous nuclear ribonucleoprotein R isoform 4;Heterogeneous nuclear ribon	O43390-2;O43390;O43390-1;B2R7W4;Q6MZS5;B4DMD1;Q0VGD6;Q7Z334;B4DMB1;B4DT28;Q2L7G6	6	3	2	2	6.1	4.2	4.2	71.313	637	5.1164e-08	881700
67	2422;3370;3661	61	85	IPI00003377;IPI00916448;IPI00744364;IPI00939530;IPI00917346;IPI00943308	IPI00003377;IPI00916448;IPI00744364;IPI00939530;IPI00917346	3;3;3;3;2;1	2;2;2;2;2;1	2;2;2;2;2;1	Splicing factor 9G8;Splicing factor, arginine/serine-rich 7;Aging-associated protein 3;Arginine/serine-rich splicing factor 7 type B;Putative uncharacterized protein SFRS7;Splicing factor, arginine/serine-rich 7, 35kDa;Splicing factor, arginine/serine-rich 7, 35kDa, isoform CRA_d;cDNA FLJ59182, highly similar to Splicing factor, arginine/serine-rich 7;cDNA FLJ34106 fis, clone FCBBF3008073, highly…	SFRS7;9g8;AAG3;hCG_15878	Isoform 1 of Splicing factor, arginine/serine-rich 7;Putative uncharacterized protein SFRS7;Putative uncharacterized protein SFRS7;cDNA FLJ34106 fis, clone FCBBF3008073, highly similar to SPLICING FACTOR, ARGININE/SERINE-RICH 7;cDNA FLJ60677, highly simila	Q16629-1;Q16629;Q564D3;C9JAB2;Q16629-3;A6NNE8;B4DEK2;Q16629-2;Q8NB80;B4DLU6;C9J2H4	6	3	2	2	14.7	8.8	8.8	27.366	238	2.2789e-07	1735200
363	175;2213			IPI00909113;IPI00940679;IPI00384805;IPI00165272;IPI00032931;IPI00795215	IPI00909113;IPI00940679;IPI00384805;IPI00165272;IPI00032931;IPI00795215	2;2;2;2;2;1	2;2;2;2;2;1	2;2;2;2;2;1	cDNA FLJ56404, highly similar to Peroxisomal targeting signal 1 receptor;cDNA FLJ52372, highly similar to Peroxisomal targeting signal 1 receptor;Peroxin-5;Peroxisomal C-terminal targeting signal import receptor;Peroxisomal targeting signal 1 receptor;Peroxisome receptor 1;PTS1-BP;Peroxisomal targeting signal import receptor;cDNA FLJ51948, highly similar to Peroxisomal targeting signal 1 receptor…	PEX5;PXR1	cDNA FLJ56404, highly similar to Peroxisomal targeting signal 1 receptor;peroxisomal biogenesis factor 5 isoform a;Isoform 1 of Peroxisomal targeting signal 1 receptor;Isoform 3 of Peroxisomal targeting signal 1 receptor;Isoform 2 of Peroxisomal targeting	B4E0T2;B4DZ45;P50542-1;P50542;Q13335;P50542-3;P50542-2;B4DR50;B4DS19;B4DWW0	6	2	2	2	3.5	3.5	3.5	73.182	660	8.1854e-05	111710
202	740;1822			IPI00945566;IPI00014587;IPI00790571;IPI00945731;IPI00216393;IPI00946844	IPI00945566;IPI00014587;IPI00790571;IPI00945731;IPI00216393;IPI00946844	2;2;2;2;2;1	2;2;2;2;2;1	2;2;2;2;2;1	Clathrin light chain A;cDNA FLJ60566, highly similar to Clathrin light chain A;Putative uncharacterized protein CLTA	CLTA	Putative uncharacterized protein CLTA;Isoform Brain of Clathrin light chain A;Isoform 3 of Clathrin light chain A;cDNA FLJ60566, highly similar to Clathrin light chain A;Isoform Non-brain of Clathrin light chain A;Putative uncharacterized protein CLTA	C9JXN4;P09496-1;P09496;P09496-3;B4DIN1;P09496-2;C9J8P9	6	2	2	2	6.5	6.5	6.5	27.818	260	0.00075763	450480
208	2783;3730			IPI00015905;IPI00646511;IPI00645362;IPI00647528;IPI00644896	IPI00015905;IPI00646511;IPI00645362;IPI00647528;IPI00644896	2;2;2;2;2	2;2;2;2;2	2;2;2;2;2	Exosome complex exonuclease RRP4;Exosome component 2;Ribosomal RNA-processing protein 4;EXOSC2 protein;cDNA FLJ33193 fis, clone ADRGL2005838, highly similar to Exosome complex exonuclease RRP4 (EC 3.1.13.-);cDNA FLJ52512, highly similar to Exosome complex exonuclease RRP4 (EC 3.1.13.-);cDNA FLJ52817, highly similar to Exosome complex exonuclease RRP4 (EC 3.1.13.-);Exosome component 2, isoform CRA…	EXOSC2;RRP4;RP11-57C19.4-006;RP11-57C19.4-003;hCG_2024976;RP11-57C19.4-002;RP11-57C19.4-005	Exosome complex exonuclease RRP4;Exosome component 2;Exosome component 2;Exosome component 2, isoform CRA_b;Exosome component 2	Q13868;A2VCR1;B3KQW2;A3KFL2;A3KFL5;B4DKK6;B4E001;A3KFL4;A3KFL1	5	2	2	2	7.2	7.2	7.2	32.789	293	0.00025423	246370
89	1914;2506	86;87	9;19	IPI00871870;IPI00005162;IPI00911088;IPI00796102;IPI00797967	IPI00871870;IPI00005162;IPI00911088;IPI00796102;IPI00797967	2;2;2;2;2	2;2;2;2;2	2;2;2;2;2	Actin-related protein 2/3 complex subunit 3;Arp2/3 complex 21 kDa subunit;cDNA, FLJ92050, highly similar to Homo sapiens actin related protein 2/3 complex, subunit 3, 21kDa (ARPC3), mRNA;Actin related protein 2/3 complex;cDNA FLJ51245, highly similar to Actin-related protein 2/3 complex subunit 3;Putative uncharacterized protein ARPC3	ARC21;ARPC3	Putative uncharacterized protein ARPC3 (Fragment);Actin-related protein 2/3 complex subunit 3;cDNA FLJ51245, highly similar to Actin-related protein 2/3 complex subunit 3;Putative uncharacterized protein ARPC3;6 kDa protein	A8MYY8;O15145;B2R4D5;Q2LE71;B4DM63;C9JZD1	5	2	2	2	13.5	13.5	13.5	20.528	178	3.908e-10	9042700
469	413;1874			IPI00926491;IPI00219291;IPI00220300;IPI00456013;IPI00719814	IPI00926491;IPI00219291;IPI00220300;IPI00456013;IPI00719814	2;2;2;2;2	2;2;2;2;2	2;2;2;2;2	cDNA FLJ56092, highly similar to Pentatricopeptide repeat protein 1;Pentatricopeptide repeat domain 1;ATP synthase subunit f, mitochondrial;Putative uncharacterized protein ATP5J2;ATP synthase, H+ transporting, mitochondrial F0 complex, subunit f isoform 2a variant;ATP synthase, H+ transporting, mitochondrial F0 complex, subunit f, isoform 2;ATP synthase, H+ transporting, mitochondrial F0 complex…	PTCD1;ATP5J2;ATP5JL;hCG_2023419;tcag7.652	cDNA FLJ56092, highly similar to Pentatricopeptide repeat protein 1;Putative uncharacterized protein ATP5J2;Isoform 1 of ATP synthase subunit f, mitochondrial;ATP synthase, H+ transporting, mitochondrial F0 complex, subunit F2 isoform 2c;ATP synthase, H+ t	B4DJ38;Q3ZB84;P56134-2;P56134;C9JU26;P56134-1;Q53FE1;Q6IBB3;A6ND55;C9J108	5	2	2	2	3.2	3.2	3.2	84.109	749	0.00080728	427980
316	1861;2442			IPI00026665;IPI00925046;IPI00925511;IPI00925952;IPI00796022;IPI00925012;IPI00792753;IPI00925203;IPI00924591;IPI00789045;IPI00910548;IPI00925735	IPI00026665;IPI00925046;IPI00925511;IPI00925952;IPI00796022;IPI00925012;IPI00792753;IPI00925203;IPI00924591;IPI00789045;IPI00910548;IPI00925735	2;2;2;2;1;1;1;1;1;1;1;1	2;2;2;2;1;1;1;1;1;1;1;1	2;2;2;2;1;1;1;1;1;1;1;1	cDNA FLJ75085, highly similar to Homo sapiens glutaminyl-tRNA synthetase (QARS), mRNA;Glutaminyl-tRNA synthetase variant;Glutamine--tRNA ligase;Glutaminyl-tRNA synthetase;QARS protein;cDNA FLJ54314, highly similar to Glutaminyl-tRNA synthetase (EC 6.1.1.18);cDNA FLJ54453, highly similar to Glutaminyl-tRNA synthetase (EC 6.1.1.18);cDNA FLJ54487, highly similar to Glutaminyl-tRNA synthetase (EC 6.1…	QARS;hCG_96727	cDNA FLJ75085, highly similar to Homo sapiens glutaminyl-tRNA synthetase (QARS), mRNA;Glutaminyl-tRNA synthetase;cDNA FLJ54314, highly similar to Glutaminyl-tRNA synthetase;cDNA FLJ54453, highly similar to Glutaminyl-tRNA synthetase;cDNA FLJ54487, highly s	A8K3A8;Q53HS0;P47897;Q96AW5;B4DWJ2;B4DNN3;B4DDN1;Q9BUZ3;Q9H3A5;C9J165;B7Z840;C9JD92;C9JSG9;B4DTH6;C9JF11	12	2	2	2	2.1	2.1	2.1	89.656	793	0.0014339	635800
146	2048;3429	108	62	IPI00010153;IPI00795408;IPI00791920;IPI00795751;IPI00794091	IPI00010153;IPI00795408;IPI00791920;IPI00795751;IPI00794091	2;2;2;2;1	2;2;2;2;1	2;2;2;2;1	60S ribosomal protein L17;60S ribosomal protein L23;Similar to ribosomal protein L23;Putative uncharacterized protein RPL23	RPL23	60S ribosomal protein L23;15 kDa protein;13 kDa protein;Putative uncharacterized protein RPL23;Putative uncharacterized protein RPL23	P62829;Q9BTQ7;C9JD32;B9ZVP7	5	2	2	2	16.4	16.4	16.4	14.865	140	2.2929e-07	16587000
530	417;3745;3814			IPI00298860;IPI00925547;IPI00903112;IPI00789477;IPI00790675	IPI00298860;IPI00925547;IPI00903112;IPI00789477	3;3;3;3;1	3;3;3;3;1	2;2;2;2;1	Kaliocin-1;Lactoferroxin-A;Lactoferroxin-B;Lactoferroxin-C;Lactotransferrin;Talalactoferrin;cDNA FLJ78440, highly similar to Human lactoferrin;cDNA FLJ75480, highly similar to Human lactoferrin;Lactoferrin;Growth-inhibiting protein 12;Truncated lactoferrin;cDNA FLJ36533 fis, clone TRACH2004428, highly similar to Lactotransferrin (EC 3.4.21.-);cDNA, FLJ79229, highly similar to Lactotransferrin (EC…	LF;LTF;GIG12	cDNA FLJ78440, highly similar to Human lactoferrin;Lactoferrin;cDNA FLJ36533 fis, clone TRACH2004428, highly similar to Lactotransferrin (Fragment);cDNA FLJ58679, highly similar to Lactotransferrin	P02788;A8K494;A8K9U8;B2MV13;B3VMW0;Q5DSM0;Q5EK51;Q2TUW9;B2MV14;B3KSL2;B7ZAL5;Q19KS2;B4E1V0;B7Z4X2	5	3	3	2	4.6	4.6	3.4	78.367	711	6.9761e-08	4616900
110	272;618			IPI00872817;IPI00007067;IPI00874202;IPI00479010;IPI00909760	IPI00872817;IPI00007067;IPI00874202;IPI00479010;IPI00909760	2;2;2;2;1	2;2;2;2;1	2;2;2;2;1	Putative uncharacterized protein GLIPR2;Glioma pathogenesis-related protein 2;Golgi-associated plant pathogenesis-related protein 1;GLI pathogenesis-related 2;cDNA FLJ58039, highly similar to Golgi-associated plant pathogenesis-related protein 1	GLIPR2;C9orf19;GAPR1;RP11-421H8.5-004	Putative uncharacterized protein GLIPR2;Golgi-associated plant pathogenesis-related protein 1;Putative uncharacterized protein GLIPR2 (Fragment);Putative uncharacterized protein GLIPR2;cDNA FLJ58039, highly similar to Golgi-associated plant pathogenesis-re	A8MWQ4;Q9H4G4;A8MZ81;A6NKU3;Q5VZR0;B4DQC5	5	2	2	2	16.9	16.9	16.9	17.287	154	0.00015731	833770
7	64;138;267;557;890;904;905;959;1169;1210;1814;2363;2369;2370;2377;2571;2629;2660;2853;2941;3064;3065;3676;3696;3700	7;8;9	242;279;452	IPI00300725;CON__P02538;IPI00942257;IPI00909059;IPI00939892;CON__O95678;IPI00005859;CON__Q8VED5;CON__H-INV:HIT000292931;IPI00787323;IPI00217437	IPI00300725;CON__P02538;IPI00942257;IPI00909059	25;25;25;25;8;8;8;8;3;3;2	11;11;11;11;2;2;2;1;1;1;1	2;2;2;2;0;0;0;0;0;0;0	Cytokeratin-6A;Cytokeratin-6D;Keratin, type II cytoskeletal 6A;Keratin-6A;Type-II keratin Kb6;cDNA FLJ78504, highly similar to Homo sapiens keratin 6A (KRT6A), mRNA;cDNA FLJ54657, highly similar to Keratin, type II cytoskeletal 6A;cDNA FLJ51361, highly similar to Keratin, type II cytoskeletal 6A;cDNA FLJ53910, highly similar to Keratin, type II cytoskeletal 6A	K6A;KRT6A;KRT6D	Keratin, type II cytoskeletal 6A;>P02538 SWISS-PROT:P02538 Tax_Id=9606 Gene_Symbol=KRT6A Keratin, type II cytoskeletal 6A;58 kDa protein;cDNA FLJ53910, highly similar to Keratin, type II cytoskeletal 6A	P02538;A8K2I0;B4DRU6;B4DWU6;B4DRR0	11	25	11	2	36.3	19	3.5	60.044	564	3.5133e-70	26311000			+
341	238;935			IPI00029697;IPI00654592;IPI00845426;IPI00607722	IPI00029697;IPI00654592;IPI00845426;IPI00607722	2;2;2;2	2;2;2;2	2;2;2;2	Autoantigen PM/Scl 1;Exosome complex exonuclease RRP45;Exosome component 9;P75 polymyositis-scleroderma overlap syndrome-associated autoantigen;Polymyositis/scleroderma autoantigen 1;Polymyositis/scleroderma autoantigen 75 kDa;cDNA FLJ55260, highly similar to Exosome complex exonuclease RRP45 (EC 3.1.13.-)	EXOSC9;PMSCL1	Isoform 2 of Exosome complex exonuclease RRP45;Isoform 1 of Exosome complex exonuclease RRP45;Isoform 4 of Exosome complex exonuclease RRP45;Isoform 3 of Exosome complex exonuclease RRP45	Q06265-2;Q06265;A5PLM5;Q06265-1;B4DXG8;Q06265-4;Q06265-3	4	2	2	2	4.8	4.8	4.8	50.803	456	0.00010109	351510
394	2;3118			IPI00163505;IPI00215801;IPI00942853;IPI00746554	IPI00163505;IPI00215801;IPI00942853;IPI00746554	2;2;2;2	2;2;2;2	2;2;2;2	Hepatocellular carcinoma protein 1;RNA-binding motif protein 39;RNA-binding protein 39;RNA-binding region-containing protein 2;Splicing factor HCC1;cDNA FLJ59214, highly similar to RNA-binding region-containing protein 2;RBM39 protein;cDNA FLJ44170 fis, clone THYMU2035319, highly similar to RNA-binding region-containing protein 2;cDNA FLJ60296, highly similar to RNA-binding region-containing prot…	HCC1;RBM39;RNPC2;DKFZp781C0423;DKFZp686C17209;DKFZp781I1140;DKFZp686A11192;hCG_38221;RP11-353C18.2-035	Isoform 1 of RNA-binding protein 39;Isoform 2 of RNA-binding protein 39;RNA binding motif protein 39;48 kDa protein	Q14498-1;Q14498;A2RRD3;B3KWX7;B4DLM0;B4E1M7;B7Z4L7;Q68DD9;Q6MZY7;Q7Z3L0;Q14498-2;B4DRA0;Q6N037;Q5QP20	4	2	2	2	3.8	3.8	3.8	59.379	530	0.00013945	1212200
573	304;3274			IPI00410069;IPI00410067;IPI00332936;IPI00953489	IPI00410069;IPI00410067;IPI00332936;IPI00953489	2;2;2;2	2;2;2;2	2;2;2;2	Zinc finger antiviral protein;Zinc finger CCCH domain-containing protein 2;Zinc finger CCCH-type antiviral protein 1;Putative uncharacterized protein ZC3HAV1;cDNA FLJ76121, highly similar to Homo sapiens zinc finger CCCH-type, antiviral 1 (ZC3HAV1), transcript variant 1, mRNA;ZC3HAV1 protein	PRO1677;ZC3HAV1;ZC3HDC2	Putative uncharacterized protein ZC3HAV1;Isoform 1 of Zinc finger CCCH-type antiviral protein 1;Isoform 2 of Zinc finger CCCH-type antiviral protein 1;ZC3HAV1 protein (Fragment)	Q7Z2W4-3;Q7Z2W4;C9J6P4;Q7Z2W4-1;A8K9U6;Q7Z2W4-2;Q05DV5	4	2	2	2	2.5	2.5	2.5	114.08	1024	6.0012e-07	127440
639	322;752			IPI00440493;IPI00908963;IPI00549805;IPI00471928	IPI00440493;IPI00908963;IPI00549805;IPI00471928	2;2;2;2	2;2;2;2	2;2;2;2	ATP synthase subunit alpha, mitochondrial;ATP synthase subunit alpha;cDNA FLJ54625, highly similar to ATP synthase subunit alpha, mitochondrial (EC 3.6.3.14)	ATP5A;ATP5A1;ATP5AL2;ATPM	ATP synthase subunit alpha, mitochondrial;ATP synthase subunit alpha;23 kDa protein;cDNA FLJ54625, highly similar to ATP synthase subunit alpha, mitochondrial	P25705;A8K092;B4DY56;B4DGW3	4	2	2	2	3.1	3.1	3.1	59.75	553	0.0014306	300980
536	58;1154;2270;2329;2827;3043			IPI00646058;IPI00300631;IPI00942963;IPI00925702	IPI00646058;IPI00300631;IPI00942963;IPI00925702	6;6;6;6	6;6;6;6	2;2;2;2	SAFB protein;Scaffold attachment factor B;cDNA FLJ76656, highly similar to Homo sapiens scaffold attachment factor B (SAFB), mRNA;cDNA FLJ59451, highly similar to Scaffold attachment factor B;cDNA FLJ54744, highly similar to Scaffold attachment factor B;cDNA FLJ59404, highly similar to Scaffold attachment factor B;HSP27 estrogen response element-TATA box-binding protein;Scaffold attachment factor…	SAFB;HAP;HET;SAFB1;DKFZp779C1727	Scaffold attachment factor B;Scaffold attachment factor B1;cDNA FLJ54745, highly similar to Scaffold attachment factor B;cDNA FLJ59523, highly similar to Scaffold attachment factor B	A0AV56;A8K329;B7Z1C7;B7Z2F6;B7Z5X3;B7ZLP6;Q15424;B7Z959;B7ZLP5;Q68DW3;B7Z5B6;B7Z2Z1	4	6	6	2	7.3	7.3	2.1	102.85	917	1.53e-22	2603900
281	435;1406	181	895	IPI00797126;IPI00797259;IPI00023748;IPI00909970	IPI00797126;IPI00797259;IPI00023748;IPI00909970	2;2;2;2	2;2;2;2	2;2;2;2	Alpha-NAC;Nascent polypeptide-associated complex subunit alpha;cDNA FLJ33331 fis, clone BRACE2000489, highly similar to Nascent polypeptide-associated complex subunit alpha;cDNA, FLJ92170, Homo sapiens nascent-polypeptide-associated complex alpha polypeptide (NACA), mRNA;HCG2016482, isoform CRA_b;Putative uncharacterized protein NACA;cDNA FLJ53704, moderately similar to Nascent polypeptide-associ…	HSD48;NACA;hCG_2016482	nascent polypeptide-associated complex alpha subunit isoform a;24 kDa protein;Nascent polypeptide-associated complex subunit alpha;cDNA FLJ53704, moderately similar to Nascent polypeptide-associated complex subunit alpha	Q13765;B2R4P8;B4DDI8	4	2	2	2	3	3	3	94.68	925	4.2818e-19	894370
263	994;3643			IPI00926977;IPI00021926;IPI00178056;IPI00878838	IPI00926977;IPI00021926;IPI00178056;IPI00878838	2;2;2;2	2;2;2;2	2;2;2;2	26S protease regulatory subunit 10B;26S proteasome AAA-ATPase subunit RPT4;Proteasome 26S subunit ATPase 6;Proteasome subunit p42	PSMC6;SUG2	proteasome 26S ATPase subunit 6;26S protease regulatory subunit S10B;44 kDa protein;37 kDa protein	P62333	4	2	2	2	4.5	4.5	4.5	45.796	403	0.0012235	641360
616	443;2354			IPI00655650;IPI00401819;IPI00376121;IPI00479543;IPI00187140;IPI00176696;IPI00477550;IPI00787644;IPI00795435;IPI00847149;IPI00797875	IPI00655650;IPI00401819;IPI00376121;IPI00479543;IPI00187140;IPI00176696;IPI00477550;IPI00787644;IPI00795435;IPI00847149;IPI00797875	2;2;2;1;1;1;1;1;1;1;1	2;2;2;1;1;1;1;1;1;1;1	2;2;2;1;1;1;1;1;1;1;1	40S ribosomal protein S26;Ribosomal protein S26;Ribosomal protein 26 (RPS26) pseudogene;HCG1745083;Putative uncharacterized protein RPS26;Similar to 40S ribosomal protein S26;Putative 40S ribosomal protein S26-like 1	RPS26;RP11-151A6.3-001;hCG_1745083;LOC285938;tcag7.125;RPS26L1;RPS26P11	40S ribosomal protein S26;Ribosomal protein 26 (RPS26) pseudogene;13 kDa protein;31 kDa protein;Putative 40S ribosomal protein S26-like 1;13 kDa protein;13 kDa protein;13 kDa protein;13 kDa protein;Similar to 40S ribosomal protein S26;Ribosomal protein S26	P62854;Q76N56;Q5JVH5;Q75MH1;Q5JNZ5;Q76N57	11	2	2	2	20.9	20.9	20.9	13.015	115	0.0001837	10505000
425	385;1503;2561	260;261	22;134	IPI00215914;IPI00215917;IPI00797941;IPI00909515;IPI00215919;IPI00930263;IPI00930413;IPI00853337;IPI00910783;IPI00789027;IPI00947463;IPI00944969	IPI00215914;IPI00215917;IPI00797941;IPI00909515;IPI00215919;IPI00930263;IPI00930413;IPI00853337	3;3;3;2;2;2;2;2;1;1;1;1	3;3;3;2;2;2;2;2;1;1;1;1	2;2;2;1;1;1;1;1;0;0;0;0	ADP-ribosylation factor 1;ADP-ribosylation factor 3;cDNA FLJ57770, moderately similar to ADP-ribosylation factor 3;cDNA, FLJ79427, highly similar to ADP-ribosylation factor 3;cDNA FLJ51495, highly similar to ADP-ribosylation factor 5;ADP-ribosylation factor 5;ADP-ribosylation factor 5, isoform CRA_a;cDNA, FLJ92389, Homo sapiens ADP-ribosylation factor 5 (ARF5), mRNA;cDNA FLJ61099, highly similar …	ARF1;ARF3;ARF5;hCG_32325;tcag7.6	ADP-ribosylation factor 1;ADP-ribosylation factor 3;cDNA FLJ57770, moderately similar to ADP-ribosylation factor 3;cDNA FLJ51495, highly similar to ADP-ribosylation factor 5;ADP-ribosylation factor 5;cDNA FLJ61099, highly similar to ADP-ribosylation factor	P84077;P61204;B4E190;B7ZB63;B4DLJ3;P84085;A4D0Z3;B4DEB9;B4DN70;C9J1Z8	12	3	3	2	19.9	19.9	13.8	20.697	181	2.8173e-07	1987700
177	1394;2024			IPI00013146;IPI00793335;IPI00791542;IPI00789525;IPI00945124;IPI00792175;IPI00944990;IPI00795908	IPI00013146;IPI00793335;IPI00791542;IPI00789525;IPI00945124;IPI00792175;IPI00944990;IPI00795908	2;2;2;1;1;1;1;1	2;2;2;1;1;1;1;1	2;2;2;1;1;1;1;1	28S ribosomal protein S22, mitochondrial;cDNA FLJ78575;cDNA PSEC0127 fis, clone PLACE1003724, highly similar to Mitochondrial 28S ribosomal protein S22;Mitochondrial ribosomal protein S22 variant;Brain my045 protein;Mitochondrial ribosomal protein S22	C3orf5;GK002;MRPS22;RPMS22	28S ribosomal protein S22, mitochondrial;41 kDa protein;Mitochondrial ribosomal protein S22 variant;Putative uncharacterized protein MRPS22;Brain my045 protein;Putative uncharacterized protein MRPS22;Putative uncharacterized protein MRPS22;Mitochondrial ri	P82650;A8K9Y7;Q8NBL6;Q59GX8;C9JZT4;Q9H3I1;C9JY34;C9JQ54;Q96Q16	8	2	2	2	6.4	6.4	6.4	41.28	360	1.2219e-05	288710
187	2327;3150			IPI00013808;IPI00845465;IPI00942539;IPI00921118;IPI00759776;IPI00013508;IPI00909239	IPI00013808;IPI00845465;IPI00942539;IPI00921118;IPI00759776;IPI00013508;IPI00909239	2;2;2;1;1;1;1	2;2;2;1;1;1;1	2;2;2;1;1;1;1	Alpha-actinin-4;F-actin cross-linking protein;Non-muscle alpha-actinin 4;ACTN4 protein;Actinin alpha4 isoform;Actinin alpha 1 isoform 3;ACTN1 protein;cDNA FLJ59209, highly similar to Alpha-actinin-1;Actinin alpha 1 isoform b;Alpha-actinin cytoskeletal isoform;Alpha-actinin-1;Non-muscle alpha-actinin-1;cDNA FLJ54432, highly similar to Alpha-actinin-1;Alpha-actinin 1;cDNA FLJ40884 fis, clone UTERU2…	ACTN4;ACTN1;hCG_22243	Alpha-actinin-4;Actinin alpha4 isoform;Putative uncharacterized protein ACTN4;Actinin alpha 1 isoform 3;actinin, alpha 1 isoform a;Alpha-actinin-1;actinin, alpha 1 isoform c	O43707;Q96BG6;A4K467;C9J4H6;B7TY16;A1L0V1;B4DHH3;Q1HE25;P12814;B7Z2W3;Q5ZEZ4;B3KUX9;B3V8S3;B4DFY0;B4DRP5;B7Z565;Q86TX4	7	2	2	2	2.3	2.3	2.3	104.85	911	4.8461e-07	493150
653	2465;2931			IPI00470528;IPI00790569;IPI00909437;IPI00943200;IPI00927715;IPI00910417;IPI00925058	IPI00470528;IPI00790569;IPI00909437;IPI00943200;IPI00927715;IPI00910417;IPI00925058	2;2;2;1;1;1;1	2;2;2;1;1;1;1	2;2;2;1;1;1;1	60S ribosomal protein L15;Ribosomal protein L15	EC45;RPL15;TCBAP0781;hCG_1996483	60S ribosomal protein L15;22 kDa protein;Ribosomal protein L15;21 kDa protein;21 kDa protein;Ribosomal protein L15;16 kDa protein	P61313;Q5U0C0;B4DLP4;B4DEN1;Q642I1;Q76N55	7	2	2	2	7.8	7.8	7.8	24.146	204	0.0017513	1193700
401	246;1797			IPI00796934;IPI00419919;IPI00173589;IPI00792866;IPI00792336;IPI00052885;IPI00019208	IPI00796934;IPI00419919;IPI00173589;IPI00792866;IPI00792336;IPI00052885;IPI00019208	2;2;2;1;1;1;1	2;2;2;1;1;1;1	2;2;2;1;1;1;1	cDNA FLJ78093, highly similar to Homo sapiens ribosomal protein L29 (RPL29), mRNA;60S ribosomal protein L29;Cell surface heparin-binding protein HIP;Ribosomal protein L29 (RPL29) pseudogene;Ribosomal protein L29	RPL29;RP11-632C17__A.1-001	cDNA FLJ78093, highly similar to Homo sapiens ribosomal protein L29 (RPL29), mRNA;60S ribosomal protein L29;17 kDa protein;27 kDa protein;26 kDa protein;23 kDa protein;Similar to 60S ribosomal protein L29	A8K0H3;P47914;Q5T1D1;Q6IPI1	7	2	2	2	14.5	14.5	14.5	17.78	159	8.2997e-08	4217800
144	1024;1050			IPI00641990;IPI00645869;IPI00009917;IPI00442436;IPI00152781;IPI00922715	IPI00641990;IPI00645869;IPI00009917;IPI00442436;IPI00152781;IPI00922715	2;2;2;1;1;1	2;2;2;1;1;1	2;2;2;1;1;1	Protein LAS1 homolog;Las1-like;cDNA FLJ30255 fis, clone BRACE2002444, highly similar to LAS1-like protein;cDNA FLJ43772 fis, clone TESTI2049576, highly similar to LAS1-like protein;cDNA FLJ40064 fis, clone TESOP2000312, highly similar to LAS1-like protein;CDNA FLJ27304 fis, clone TMS05176, highly similar to ATP-binding cassette, sub-family A, member 1;cDNA FLJ55066, highly similar to LAS1-like pr…	LAS1L;MSTP060	Isoform 1 of LAS1-like protein;Isoform 2 of LAS1-like protein;Isoform 3 of LAS1-like protein;CDNA FLJ27304 fis, clone TMS05176, highly similar to ATP-binding cassette, sub-family A, member 1;Isoform 4 of LAS1-like protein;cDNA FLJ55066, highly similar to L	Q9Y4W2-1;Q9Y4W2;A9X410;Q9Y4W2-2;Q9Y4W2-3;A9X412;B3KNR6;B3KUJ7;Q6ZNR3;Q9Y4W2-4;B7Z381	6	2	2	2	3.3	3.3	3.3	83.064	734	1.3082e-05	529290
72	1212;1756			IPI00003768;IPI00554461;IPI00878536;IPI00854683;IPI00879039	IPI00003768;IPI00554461;IPI00878536;IPI00854683;IPI00879039	2;2;2;1;1	2;2;2;1;1	2;2;2;1;1	Pescadillo homolog;cDNA, FLJ96584, Homo sapiens pescadillo homolog 1, containing BRCT domain(zebrafish) (PES1), mRNA;Pescadillo homolog 1;Pescadillo homolog 1, containing BRCT domain (Zebrafish), isoform CRA_a;Putative uncharacterized protein PES1;cDNA FLJ39001 fis, clone NT2RI2022584, highly similar to Pescadillo homolog 1;cDNA FLJ45250 fis, clone BRHIP2008756, highly similar to Pescadillo homol…	PES1;hCG_2010949	Isoform 1 of Pescadillo homolog;Isoform 2 of Pescadillo homolog;Putative uncharacterized protein PES1;cDNA FLJ45250 fis, clone BRHIP2008756, highly similar to Pescadillo homolog 1;Putative uncharacterized protein PES1	O00541-1;O00541;B2RDF2;B3KTZ6;O00541-2;B5MCF9;B3KXD6;C9JXJ1	5	2	2	2	3.2	3.2	3.2	68.002	588	0.0027086	561060
615	669;795;1206;2169;3260	352	390	IPI00168728;IPI00426051;IPI00399007;IPI00930072	IPI00168728;IPI00426051;IPI00399007;IPI00930072	5;5;5;4	2;2;2;1	2;2;2;1	FLJ00385 protein;Ig gamma-2 chain C region;Putative uncharacterized protein DKFZp686C15213;Putative uncharacterized protein DKFZp686I04196;Putative uncharacterized protein DKFZp686E23209	FLJ00385;IGHG2;DKFZp686C15213;DKFZp686I04196;DKFZp686E23209	FLJ00385 protein (Fragment);Putative uncharacterized protein DKFZp686C15213;Putative uncharacterized protein DKFZp686I04196 (Fragment);Putative uncharacterized protein DKFZp686E23209	Q8NF17;P01859;Q6MZU6;Q6N093;Q68CN4	4	5	2	2	9.4	5.1	5.1	56.11	509	1.7674e-11	14374000
374	12;3548			IPI00441473;IPI00064328;IPI00794580;IPI00952972	IPI00441473;IPI00064328;IPI00794580;IPI00952972	2;2;2;1	2;2;2;1	2;2;2;1	72 kDa ICln-binding protein;Histone-arginine N-methyltransferase PRMT5;Jak-binding protein 1;Protein arginine N-methyltransferase 5;Shk1 kinase-binding protein 1 homolog;cDNA, FLJ96564, highly similar to Homo sapiens SKB1 homolog (S. pombe) (SKB1), mRNA;cDNA FLJ90770 fis, clone THYRO1000866, highly similar to Protein arginine N-methyltransferase 5 (EC 2.1.1.-);Protein arginine methyltransferase 5…	HRMT1L5;IBP72;JBP1;PRMT5;SKB1;hCG_41976	Protein arginine N-methyltransferase 5;protein arginine methyltransferase 5 isoform b;cDNA FLJ54078, highly similar to Protein arginine N-methyltransferase 5;Putative uncharacterized protein PRMT5	O14744;B2RDD7;B5BU10;A8MZ91;B4DV00;B4DX49;B4DY30;C9JSX3	4	2	2	2	3.6	3.6	3.6	72.683	637	8.7867e-05	592070
189	1345;3026;3425			IPI00479191;IPI00026230;IPI00013881;IPI00940955	IPI00479191;IPI00026230;IPI00013881;IPI00940955	3;3;3;2	3;3;3;2	2;2;2;1	FTP-3;Heterogeneous nuclear ribonucleoprotein H';Heterogeneous nuclear ribonucleoprotein H2;Heterogeneous nuclear ribonucleoprotein H;Heterogeneous nuclear ribonucleoprotein H, N-terminally processed;Putative uncharacterized protein DKFZp686A15170;cDNA FLJ57964, highly similar to Heterogeneous nuclear ribonucleoprotein H'	FTP3;HNRNPH2;HNRPH2;HNRNPH1;HNRPH;HNRPH1;DKFZp686A15170	51 kDa protein;Heterogeneous nuclear ribonucleoprotein H2;Heterogeneous nuclear ribonucleoprotein H;cDNA FLJ57964, highly similar to Heterogeneous nuclear ribonucleoprotein H'	P55795;A1L400;P31943;Q68DG4;B4DFK9	4	3	3	2	9.1	9.1	7	51.229	472	3.112e-21	2555900
671	1182;1540			IPI00647915;IPI00550363;IPI00644531;IPI00922126	IPI00647915;IPI00550363;IPI00644531;IPI00922126	2;2;2;1	2;2;2;1	2;2;2;1	SM22-alpha homolog;Transgelin-2;cDNA FLJ57759, moderately similar to Transgelin-2	CDABP0035;KIAA0120;TAGLN2	24 kDa protein;Transgelin-2;21 kDa protein;cDNA FLJ57759, moderately similar to Transgelin-2	P37802;B7Z5A2	4	2	2	2	7.7	7.7	7.7	24.454	220	0.00063264	399910
729	8;1770			IPI00013290;IPI00939776;IPI00885081	IPI00013290;IPI00939776;IPI00885081	2;2;2	2;2;2	2;2;2	Hepatoma-derived growth factor 2;Hepatoma-derived growth factor-related protein 2;Putative uncharacterized protein ENSP00000403390	HDGF2;HDGFRP2;UNQ785/PRO1604	75 kDa protein;Isoform 1 of Hepatoma-derived growth factor-related protein 2;Isoform 2 of Hepatoma-derived growth factor-related protein 2	Q7Z4V5-1;Q7Z4V5;Q7Z4V5-2;C9JEE1	3	2	2	2	3.3	3.3	3.3	74.815	676	0.0036227	771080
381	203;3524	218	455	IPI00102660;IPI00640641;IPI00654621	IPI00102660;IPI00640641;IPI00654621	2;2;2	2;2;2	2;2;2	Progressive external ophthalmoplegia 1 protein;T7 gp4-like protein with intramitochondrial nucleoid localization;T7-like mitochondrial DNA helicase;Twinkle protein, mitochondrial;cDNA FLJ50799, highly similar to Twinkle protein, mitochondrial (EC 3.6.1.-);C10orf2 protein;cDNA: FLJ21832 fis, clone HEP01571	C10orf2;PEO1	Isoform 1 of Twinkle protein, mitochondrial;Isoform 2 of Twinkle protein, mitochondrial;Isoform 3 of Twinkle protein, mitochondrial	Q96RR1-1;Q96RR1;B2CQL2;B4DLM7;Q9H6V3;Q96RR1-2;Q96RR1-3	3	2	2	2	3.2	3.2	3.2	77.153	684	0.0001285	861310
429	697;3382	264	149	IPI00243742;IPI00216070;IPI00220332	IPI00243742;IPI00216070;IPI00220332	2;2;2	2;2;2	2;2;2	Cardiac myosin light chain 1;Myosin light chain 1, slow-twitch muscle B/ventricular isoform;Myosin light chain 3;Ventricular/slow twitch myosin alkali light chain;Myosin light chain 1/3, skeletal muscle isoform;Myosin light chain alkali 1/2;Putative uncharacterized protein MYL1	MYL3;MYL1	Myosin light chain 3;Myosin light chain 1, skeletal muscle isoform;Myosin light chain 3, skeletal muscle isoform	P08590;B2R534;P05976;Q53SD2;P06741;Q53R15	3	2	2	2	8.2	8.2	8.2	21.932	195	1.9428e-20	100880000
707	2041;3778			IPI00783872;IPI00873926;IPI00910763	IPI00783872;IPI00873926;IPI00910763	2;2;2	2;2;2	2;2;2	Caprin-1;Cell cycle-associated protein 1;Cytoplasmic activation- and proliferation-associated protein 1;GPI-anchored membrane protein 1;GPI-anchored protein p137;Membrane component chromosome 11 surface marker 1;cDNA FLJ46087 fis, clone TESTI2009497, highly similar to GPI-anchored protein p137;cDNA FLJ57278	CAPRIN1;GPIAP1;GPIP137;M11S1	Isoform 1 of Caprin-1;Isoform 2 of Caprin-1;cDNA FLJ57278	Q14444-1;Q14444;B3KXU8;Q14444-2;B4DSF8	3	2	2	2	3.2	3.2	3.2	78.365	709	2.0628e-08	798500
98	2316;2792			IPI00785113;IPI00006207;IPI00382733	IPI00785113;IPI00006207;IPI00382733	2;2;2	2;2;2	2;2;2	GC-binding factor 2;Leucine-rich repeat flightless-interacting protein 1;TAR RNA-interacting protein;LRRFIP1 protein	GCF2;LRRFIP1;TRIP	Isoform 1 of Leucine-rich repeat flightless-interacting protein 1;Isoform 2 of Leucine-rich repeat flightless-interacting protein 1;Isoform 3 of Leucine-rich repeat flightless-interacting protein 1	Q32MZ4-1;Q32MZ4;Q32MZ4-2;Q32MZ4-3;Q05D04	3	2	2	2	2.8	2.8	2.8	89.252	808	2.3502e-08	519440
655	1183;2353	365	798	IPI00844264;IPI00470891;IPI00873244	IPI00844264;IPI00470891;IPI00873244	2;2;2	2;2;2	2;2;2	Putative uncharacterized protein DKFZp779B0247;Cold shock domain-containing protein E1;N-ras upstream gene protein;Protein UNR;cDNA FLJ12454 fis, clone NT2RM1000555, highly similar to UNR PROTEIN;cDNA FLJ12466 fis, clone NT2RM1000826, highly similar to UNR PROTEIN;CSDE1 protein;NRAS-related protein;Putative uncharacterized protein DKFZp566C233;Putative uncharacterized protein DKFZp586J0620	DKFZp779B0247;CSDE1;D1S155E;KIAA0885;NRU;UNR;DKFZp566C233;DKFZp586J0620	upstream of NRAS isoform 3;Isoform Long of Cold shock domain-containing protein E1;Isoform Short of Cold shock domain-containing protein E1	Q68DF1;O75534-1;O75534;Q9GZV0;O75534-2;Q8WU01;Q96L66;Q9UG12;Q9UG93	3	2	2	2	2.8	2.8	2.8	90.604	813	8.3003e-05	461700
658	2640;2773			IPI00844406;IPI00478834;IPI00908538	IPI00844406;IPI00478834;IPI00908538	2;2;2	2;2;2	2;2;2	Arginine and glutamate-rich protein 1;cDNA FLJ53121;cDNA FLJ54293	ARGLU1	Isoform 2 of Arginine and glutamate-rich protein 1;Isoform 1 of Arginine and glutamate-rich protein 1;cDNA FLJ54293	Q9NWB6-2;Q9NWB6;B4E0Y3;Q9NWB6-1;B4E3J6	3	2	2	2	5.9	5.9	5.9	32.885	273	0.0016308	392580
336	1302;3073			IPI00921422;IPI00028275;IPI00472887	IPI00921422;IPI00028275;IPI00472887	2;2;2	2;2;2	2;2;2	Colonic and hepatic tumor over-expressed gene protein;Cytoskeleton-associated protein 5;CKAP5 protein	CKAP5;KIAA0097	Isoform 3 of Cytoskeleton-associated protein 5;Isoform 1 of Cytoskeleton-associated protein 5;Isoform 2 of Cytoskeleton-associated protein 5	Q14008-3;Q14008;Q14008-1;Q8IYN5;Q14008-2	3	2	2	2	1	1	1	226.25	2039	0.00088393	388870
723	3123;3614			IPI00947070;IPI00856049;IPI00945264	IPI00947070;IPI00856049;IPI00945264	2;2;2	2;2;2	2;2;2	60S ribosomal protein L22-like 1;Putative uncharacterized protein RPL22L1	RPL22L1	Putative uncharacterized protein RPL22L1;60S ribosomal protein L22-like 1;Putative uncharacterized protein RPL22L1	C9JZW1;Q6P5R6;C9JYQ9	3	2	2	2	16.9	16.9	16.9	16.9	142	4.681e-10	8100100
487	302;303;638;1551;1552;1638;1705;1752;1932;2188;2238;2749;3142;3703	287	141	IPI00220709;IPI00646748;IPI00513698;IPI00013991;CON__Q3SX28;IPI00218820;IPI00910712;IPI00926427	IPI00220709;IPI00646748;IPI00513698;IPI00013991;CON__Q3SX28;IPI00218820;IPI00910712;IPI00926427	14;14;13;13;13;11;9;8	2;2;1;1;1;2;1;2	2;2;1;1;1;2;1;2	Beta-tropomyosin;Tropomyosin beta chain;Tropomyosin-2;cDNA FLJ56690, highly similar to Tropomyosin beta chain;Tropomyosin 2 (Beta);Beta tropomyosin isoform;cDNA FLJ57036, highly similar to Homo sapiens tropomyosin 2 (beta) (TPM2), transcript variant 2, mRNA	TMSB;TPM2;RP11-112J3.4-006;RP11-112J3.4-005;TPM2b	Isoform 2 of Tropomyosin beta chain;Tropomyosin 2;Tropomyosin 2;Isoform 1 of Tropomyosin beta chain;>Q3SX28 TREMBL:Q3SX28;Q5KR48 (Bos taurus) Tropomyosin 2;Isoform 3 of Tropomyosin beta chain;cDNA FLJ57036, highly similar to Homo sapiens tropomyosin 2 (bet	P07951-2;P07951;B4DGC2;Q5TCU3;Q5TCU8;P07951-1;A7XZE4;Q3SX28;Q5KR48;P07951-3;B4E3P1	8	14	2	2	29.9	7.7	7.7	32.989	284	1.097e-129	7925900			+
170	1910;3219			IPI00794659;IPI00012493;IPI00794061;IPI00791265;IPI00791752;IPI00796373;IPI00795078;IPI00795919	IPI00794659;IPI00012493;IPI00794061;IPI00791265;IPI00791752;IPI00796373;IPI00795078;IPI00795919	2;2;1;1;1;1;1;1	2;2;1;1;1;1;1;1	2;2;1;1;1;1;1;1	cDNA FLJ58953, highly similar to 40S ribosomal protein S20;40S ribosomal protein S20	RPS20	ribosomal protein S20 isoform 1;40S ribosomal protein S20;7 kDa protein;7 kDa protein;7 kDa protein;5 kDa protein;5 kDa protein;Pseudogene candidate	B4DW28;P60866;B2R4F4	8	2	2	2	16.2	16.2	16.2	16.005	142	4.9642e-20	28667000
191	222;3722			IPI00013891;IPI00220447;IPI00555647;IPI00301503;IPI00472633;IPI00927500;IPI00927271	IPI00013891;IPI00220447;IPI00555647;IPI00301503;IPI00472633;IPI00927500;IPI00927271	2;2;1;1;1;1;1	2;2;1;1;1;1;1	2;2;1;1;1;1;1	Transformer-2 protein homolog A;Transformer-2 protein homolog alpha;cDNA FLJ50614, highly similar to Transformer-2 protein homolog;cDNA FLJ50682, highly similar to Transformer-2 protein homolog;cDNA FLJ50689, highly similar to Transformer-2 protein homolog;cDNA, FLJ95674, Homo sapiens transformer-2 alpha (htra-2 alpha) (HSU53209), mRNA;Putative MAPK activating protein;Putative uncharacterized pro…	TRA2A;hCG_37979;HSU53209;SFRS10;TRA2B;DKFZp686F18120	Isoform Long of Transformer-2 protein homolog alpha;Isoform Short of Transformer-2 protein homolog alpha;Splicing factor, arginine/serine-rich 10 (Transformer 2 homolog, Drosophila) variant;Isoform 1 of Transformer-2 protein homolog beta;cDNA FLJ40872 fis,	Q13595-1;Q13595;B4DQI6;B4DUA9;Q549U1;Q13595-2;Q59GA1;P62995-1;P62995;B2RDQ3;Q68DZ9;Q8N1H4;P62995-3;C9JGU7	7	2	2	2	8.2	8.2	8.2	32.688	282	0.00042222	292470
726	3152;3406			IPI00940039;IPI00878135;IPI00440688;IPI00440689;IPI00877685;IPI00429180;IPI00908753	IPI00940039;IPI00878135;IPI00440688;IPI00440689;IPI00877685;IPI00429180;IPI00908753	2;2;1;1;1;1;1	2;2;1;1;1;1;1	2;2;1;1;1;1;1	46 kDa DNA polymerase delta interaction protein;Polymerase delta-interacting protein 3;S6K1 Aly/REF-like target;cDNA FLJ52566, highly similar to Polymerase delta-interacting protein 3;POLDIP3 protein;Putative uncharacterized protein DKFZp434G0310;cDNA FLJ54030, highly similar to Polymerase delta-interacting protein 3;Polymerase delta interacting protein 46;cDNA FLJ60857, highly similar to Polymer…	KIAA1649;PDIP46;POLDIP3;DKFZp434G0310	Isoform 1 of Polymerase delta-interacting protein 3;Putative uncharacterized protein POLDIP3;cDNA FLJ54030, highly similar to Polymerase delta-interacting protein 3;Isoform 2 of Polymerase delta-interacting protein 3;POLDIP3 protein;Polymerase delta intera	Q9BY77-1;Q9BY77;B4DMM2;Q96DI9;C9JF18;Q659C6;B4E0L0;Q9BY77-2;Q009A7;C9JR24;Q8WUT1;Q6R954;B4DSH9	7	2	2	2	5	5	5	46.089	421	8.2445e-05	370360
232	880;3294			IPI00018860;IPI00909250;IPI00433027;IPI00152655;IPI00947475;IPI00477175	IPI00018860;IPI00909250;IPI00433027;IPI00152655;IPI00947475;IPI00477175	2;2;1;1;1;1	2;2;1;1;1;1	2;2;1;1;1;1	ALCAN-alpha;NKG2D ligand 2;Retinoic acid early transcript 1H;UL16-binding protein 2;cDNA FLJ56582, highly similar to NKG2D ligand 2;Retinoic acid early transcript 1G protein;Retinoic acid early transcript 1L protein;Putative uncharacterized protein RAET1G;Retinoic acid early transcript 1G	N2DL2;RAET1H;ULBP2;UNQ463/PRO791;RAET1G;RAET1L	NKG2D ligand 2;cDNA FLJ56582, highly similar to NKG2D ligand 2;Isoform 1 of Retinoic acid early transcript 1G protein;Retinoic acid early transcript 1L protein;Putative uncharacterized protein RAET1G;Isoform 2 of Retinoic acid early transcript 1G protein	Q9BZM5;Q8IZX9;B4DSS7;Q6H3X3-1;Q6H3X3;Q5VY80;C9JAK3;Q6H3X3-2;Q4V753;Q4V9S8	6	2	2	2	8.5	8.5	8.5	27.368	246	1.0584e-06	2002100
283	1847;1909			IPI00023972;IPI00397372;IPI00792278;IPI00795631;IPI00792829	IPI00023972;IPI00397372;IPI00792278;IPI00795631;IPI00792829	2;2;1;1;1	2;2;1;1;1	2;2;1;1;1	DEAD box protein 47;Probable ATP-dependent RNA helicase DDX47;DEAD (Asp-Glu-Ala-Asp) box polypeptide 47 isoform 1 variant;HCG27698, isoform CRA_e;MSTP162;DEAD box protein;DEAD box polypeptide 47 isoform 1 variant;Hqp0256 protein;cDNA FLJ57094, highly similar to Probable ATP-dependent RNA helicase DDX47 (EC3.6.1.-)	DDX47;hCG_27698;MST162;E4-DBP	Probable ATP-dependent RNA helicase DDX47;DEAD (Asp-Glu-Ala-Asp) box polypeptide 47 isoform 2;22 kDa protein;22 kDa protein;cDNA FLJ57094, highly similar to Probable ATP-dependent RNA helicase DDX47	Q9H0S4;Q53GJ1;Q7Z4B1;Q9H4E3;A4UCU0;Q9UI98;B4DYP6	5	2	2	2	4.2	4.2	4.2	50.646	455	3.449e-05	580630
506	2021;3075			IPI00291032;IPI00651629;IPI00030738;IPI00651654;IPI00791003	IPI00291032;IPI00651629;IPI00030738;IPI00651654;IPI00791003	2;2;1;1;1	2;2;1;1;1	2;2;1;1;1	Cytospin-B;Nuclear structure protein 5;Sperm antigen HCMOGT-1;Sperm antigen with calponin homology and coiled-coil domains 1;Putative uncharacterized protein CYTSB;cDNA FLJ53275, highly similar to Homo sapiens spectrin domain with coiled-coils 1 (SPECC1), transcript variant, mRNA;cDNA FLJ54411, highly similar to Homo sapiens spectrin domain with coiled-coils 1 (SPECC1), transcript variant, mRNA;c…	CYTSB;NSP5;SPECC1	Isoform 1 of Cytospin-B;Isoform 4 of Cytospin-B;Isoform 2 of Cytospin-B;Isoform 3 of Cytospin-B;Isoform 5 of Cytospin-B	Q5M775-1;Q5M775;A8MV89;B4E2A4;Q5M775-4;B4DIW7;B4DQ24;B4DW07;Q5M775-2;Q5M775-3;Q5M775-5	5	2	2	2	1.9	1.9	1.9	118.58	1068	0.00050045	538610
224	2733;2826	125	11	IPI00017963;IPI00040897;IPI00742239;IPI00930678	IPI00017963;IPI00040897;IPI00742239;IPI00930678	2;2;1;1	2;2;1;1	2;2;1;1	Small nuclear ribonucleoprotein Sm D2;snRNP core protein D2	SNRPD1;SNRPD2	Small nuclear ribonucleoprotein Sm D2;hypothetical protein LOC119358;similar to hCG2040270;small nuclear ribonucleoprotein D2 isoform 2	P62316	4	2	2	2	24.6	24.6	24.6	13.527	118	3.1621e-07	1243200
339	521;1621			IPI00029468;IPI00908883;IPI00029469;IPI00917682	IPI00029468;IPI00908883;IPI00029469;IPI00917682	2;2;1;1	2;2;1;1	2;2;1;1	Actin-RPV;Alpha-centractin;ARP1;Centrosome-associated actin homolog;cDNA FLJ52695, highly similar to Alpha-centractin;cDNA FLJ52800, highly similar to Alpha-centractin;cDNA FLJ55002, highly similar to Alpha-centractin;Actin-related protein 1B;Beta-centractin	ACTR1A;CTRN1;ACTR1B;CTRN2	Alpha-centractin;cDNA FLJ55002, highly similar to Alpha-centractin;Beta-centractin;Putative uncharacterized protein ACTR1B	P61163;B4DMT4;B4DXP9;B4DM97;P42025;Q13841;C9JPD2	4	2	2	2	8	8	8	42.613	376	2.902e-06	308790
111	1151;2171			IPI00930710;IPI00007084;IPI00386271;IPI00940497	IPI00930710;IPI00007084;IPI00386271;IPI00940497	2;2;1;1	2;2;1;1	2;2;1;1	Mitochondrial aspartate-glutamate carrier protein;Solute carrier family 25, member 13 (Citrin), isoform CRA_a;Calcium-binding mitochondrial carrier protein Aralar2;Citrin;Mitochondrial aspartate glutamate carrier 2;Solute carrier family 25 member 13;cDNA FLJ54671, highly similar to Calcium-binding mitochondrial carrier protein Aralar2;Solute carrier family 25, member 13 (Citrin) variant;Putative …	hCG_40633;SLC25A13;ARALAR2;ARALAR1;SLC25A12	solute carrier family 25, member 13 isoform 1;Calcium-binding mitochondrial carrier protein Aralar2;Calcium-binding mitochondrial carrier protein Aralar1;cDNA FLJ33752 fis, clone BRCAN2000364, highly similar to Calcium-binding mitochondrial carrier protein	Q546F9;Q9UJS0;B7Z2E2;Q53GR7;Q75KX8;Q75M55;O75746;B3KMV8;A8MUJ5;B3KR64	4	2	2	2	3.1	3.1	3.1	74.303	676	3.2328e-05	428970
556	102;253;298;370;934;1356;1473;1583;1668;1992;2124;2195;2298;2438;2793;3263;3736	301;302;303	87;122;549	IPI00304925;IPI00845339;IPI00909073;IPI00830052;IPI00942547;IPI00939526;IPI00941328;IPI00910047	IPI00304925;IPI00845339;IPI00909073	17;17;10;6;6;5;5;4	15;15;8;4;4;4;4;3	2;2;1;0;0;0;0;0	Heat shock 70 kDa protein 1/2;Heat shock 70 kDa protein 1A/1B;cDNA FLJ75127, highly similar to Homo sapiens heat shock 70kDa protein 1A, mRNA;Heat shock 70kDa protein 1A;Heat shock 70kDa protein 1B;cDNA FLJ54328, highly similar to Heat shock 70 kDa protein 1;cDNA FLJ54283, highly similar to Heat shock 70 kDa protein 1;Heat shock protein 72;cDNA FLJ54370, highly similar to Heat shock 70 kDa protei…	HSPA1;HSPA1A;HSPA1B;DAAP-21F2.7-001;DAAP-21F2.8-001;DADB-333F21.2-001;DADB-333F21.4-001;hCG_1820593;hCG_43726;HSP70-1	Heat shock 70 kDa protein 1;cDNA FLJ54392, highly similar to Heat shock 70 kDa protein 1;cDNA FLJ53752, highly similar to Heat shock 70 kDa protein 1	P08107;A8K5I0;B4DI39;B4E1S9;Q9UQC1;B4DNT8;B4DWK5;Q59EJ3;B4DNX1;B4E1T6	8	17	15	2	29.6	26.5	3.6	70.051	641	5.2853e-118	92319000
104	1029;3270			IPI00006723;IPI00940685;IPI00385642	IPI00006723;IPI00940685;IPI00385642	2;2;1	2;2;1	2;2;1	cDNA FLJ56825, highly similar to WD repeat protein 57;38 kDa-splicing factor;Prp8-binding protein;U5 small nuclear ribonucleoprotein 40 kDa protein;U5 snRNP-specific 40 kDa protein;WD repeat-containing protein 57;cDNA FLJ90035 fis, clone HEMBA1001878, highly similar to WD repeat protein 57;CDW11/WDR57;WD repeat domain 57 (U5 snRNP specific), isoform CRA_a;cDNA, FLJ94417, highly similar to Homo sa…	PRP8BP;SFP38;SNRNP40;WDR57;hCG_20041;DKFZp434D199	cDNA FLJ56825, highly similar to WD repeat protein 57;U5 small nuclear ribonucleoprotein 40 kDa protein;WD repeat domain 57 (U5 snRNP specific), isoform CRA_b	B4DQJ1;Q96DI7;A0MNP2;B2R9I9;Q9NSS8	3	2	2	2	5.4	5.4	5.4	44.516	409	4.1664e-05	508930
151	1359;1818			IPI00010720;IPI00940257;IPI00909956	IPI00010720;IPI00940257;IPI00909956	2;2;1	2;2;1	2;2;1	CCT-epsilon;T-complex protein 1 subunit epsilon;cDNA FLJ78433, highly similar to Homo sapiens chaperonin containing TCP1, subunit 5 (epsilon) (CCT5), mRNA;cDNA FLJ50442, highly similar to T-complex protein 1 subunit epsilon;cDNA FLJ51711, highly similar to T-complex protein 1 subunit epsilon;cDNA FLJ58784, highly similar to T-complex protein 1 subunit epsilon;cDNA FLJ54333, highly similar to T-co…	CCT5;CCTE;KIAA0098	T-complex protein 1 subunit epsilon;cDNA FLJ52361, highly similar to T-complex protein 1 subunit epsilon;cDNA FLJ59103, highly similar to T-complex protein 1 subunit epsilon	P48643;A8K2X8;B4DDU6;B4DE30;B4DX08;B4DXI1;B4DZT5;B7ZAR1;Q9BU08;B4DYC8;B4DYD8;Q96GI1;Q9HB74;B4DZY9	3	2	2	2	3.7	3.7	3.7	59.67	541	1.211e-05	853000
305	937;1013			IPI00025815;IPI00910355;IPI00639819	IPI00025815;IPI00910355;IPI00639819	2;2;1	2;2;1	2;2;1	TAR DNA-binding protein 43;TDP43;TDP43 splice variant 1;cDNA, FLJ92755, highly similar to Homo sapiens TAR DNA binding protein (TARDBP), mRNA;cDNA FLJ57180, highly similar to TAR DNA-binding protein 43;TAR DNA binding protein variant;cDNA FLJ58188, highly similar to TAR DNA-binding protein 43;TAR DNA binding protein	TARDBP;TDP43;RP4-635E18.2-003	TDP43;cDNA FLJ58188, highly similar to TAR DNA-binding protein 43;TAR DNA binding protein	Q13148;A4GUK4;A4GUK5;B2R629;B4DRW3;Q53H27;B4DJ45;B1AKP7	3	2	2	2	6.5	6.5	6.5	44.991	416	5.1635e-13	952270
458	212;2300			IPI00218918;IPI00908577;IPI00549413	IPI00218918;IPI00908577;IPI00549413	2;2;1	2;2;1	2;2;1	Annexin A1;Annexin I;Annexin-1;Calpactin II;Calpactin-2;Chromobindin-9;Lipocortin I;p35;Phospholipase A2 inhibitory protein;ANXA1 protein;Annexin A1, isoform CRA_a;cDNA FLJ51887, highly similar to Annexin A1	ANX1;ANXA1;LPC1;hCG_17305;RP11-71A24.1-002;RP11-71A24.1-004	Annexin A1;cDNA FLJ51887, highly similar to Annexin A1;Annexin A1	P04083;B5BU38;Q05BR2;Q5TZZ9;B4DL19;Q5T3N1	3	2	2	2	4.6	4.6	4.6	38.714	346	0.0037198	345820
472	28;2953			IPI00219649;IPI00219352;IPI00792672	IPI00219649;IPI00219352;IPI00792672	2;2;1	2;2;1	2;2;1	Beta-thionase;Cystathionine beta-synthase;Serine sulfhydrase;cDNA FLJ53863, highly similar to Cystathionine beta-synthase (EC 4.2.1.22);cDNA FLJ53928, highly similar to Cystathionine beta-synthase (EC 4.2.1.22);Putative uncharacterized protein;Putative uncharacterized protein DKFZp727E011	CBS;DKFZp727E011	Isoform 2 of Cystathionine beta-synthase;Isoform 1 of Cystathionine beta-synthase;Putative uncharacterized protein CBS	P35520-2;P35520;C9JQE2;P35520-1;B7Z2D6;B7Z6W5;Q3LR94;Q96EH7;Q9NTF0;C9J5W7	3	2	2	2	3.7	3.7	3.7	61.862	565	0.0003555	427190
199	1526;2050			IPI00307092;IPI00014238;IPI00445108	IPI00307092;IPI00014238;IPI00445108	2;2;1	2;2;1	2;2;1	Lysine--tRNA ligase;Lysyl-tRNA synthetase;cDNA FLJ44621 fis, clone BRACE2016896, highly similar to Lysyl-tRNA synthetase (EC 6.1.1.6)	KARS;KIAA0070	Isoform Mitochondrial of Lysyl-tRNA synthetase;Isoform Cytoplasmic of Lysyl-tRNA synthetase;cDNA FLJ44621 fis, clone BRACE2016896, highly similar to Lysyl-tRNA synthetase	Q15046-2;Q15046;Q15046-1;Q6ZTI3	3	2	2	2	3.5	3.5	3.5	71.496	625	0.0001382	324900
608	1580;3132			IPI00396329;IPI00478298;IPI00644504	IPI00396329;IPI00478298;IPI00644504	2;2;1	2;2;1	2;2;1	Brix domain-containing protein 1;Ribosome biogenesis protein RPF2 homolog;Ribosome production factor 2 homolog;cDNA FLJ76924, highly similar to Homo sapiens brix domain containing 1 (BXDC1), mRNA;cDNA FLJ57639, highly similar to Brix domain-containing protein 1;Brix domain containing 1	BXDC1;RPF2;RP11-397G5.1-002;RP11-397G5.1-003	Brix domain-containing protein 1;Brix domain containing 1;Brix domain containing 1	Q9H7B2;A8K800;B4DWS5;Q5VXM9;Q5VXN0	3	2	2	2	5.9	5.9	5.9	35.582	306	0.00025992	353650
656	15;572			IPI00477971;IPI00549223;IPI00643087	IPI00477971;IPI00549223;IPI00643087	2;2;1	2;2;1	2;2;1	Transducin beta-like protein 3;WD repeat-containing protein SAZD;TBL3 protein	SAZD;TBL3	Transducin beta-like protein 3;TBL3 protein;83 kDa protein	Q12788;A0JLS5	3	2	2	2	3.1	3.1	3.1	89.034	808	1.2773e-05	226010
662	387;1949			IPI00479306;IPI00910237;IPI00383971	IPI00479306;IPI00910237;IPI00383971	2;2;1	2;2;1	2;2;1	Macropain epsilon chain;Multicatalytic endopeptidase complex epsilon chain;Proteasome chain 6;Proteasome epsilon chain;Proteasome subunit beta type-5;Proteasome subunit MB1;Proteasome subunit X;Proteasome subunit beta type;Full-length cDNA clone CS0DK007YN03 of HeLa cells of Homo sapiens (human)	LMPX;MB1;PSMB5;X	Proteasome subunit beta type-5;proteasome beta 5 subunit isoform 2;proteasome beta 5 subunit isoform 3	P28074;B4DUM9;Q86T01	3	2	2	2	9.1	9.1	9.1	28.48	263	3.3794e-10	904900
100	1414;2676			IPI00793201;IPI00006252;IPI00910647	IPI00793201;IPI00006252;IPI00910647	2;2;1	2;2;1	2;2;1	cDNA FLJ61202, highly similar to Multisynthetase complex auxiliary component p43;Aminoacyl tRNA synthase complex-interacting multifunctional protein 1;Endothelial monocyte-activating polypeptide 2;Endothelial monocyte-activating polypeptide II;Multisynthase complex auxiliary component p43;Small inducible cytokine subfamily E member 1;cDNA FLJ52127, highly similar to Multisynthetase complex auxili…	AIMP1;EMAP2;SCYE1	small inducible cytokine subfamily E, member 1 isoform b precursor;Aminoacyl tRNA synthetase complex-interacting multifunctional protein 1;cDNA FLJ52127, highly similar to Multisynthetase complex auxiliary component p43	B4E1S7;Q12904;B4DNK3	3	2	2	2	9.5	9.5	9.5	37.039	336	0.00040563	572120
666	474;475;2202	360	33	IPI00879531;IPI00514399;IPI00397358;IPI00930154;IPI00847956	IPI00879531;IPI00514399	3;3;1;1;1	3;3;1;1;1	2;2;0;0;0	Putative uncharacterized protein RPS27;Ribosomal protein S27	RP11-422P24.3-002;RPS27	9 kDa protein;Putative uncharacterized protein RPS27	Q5T4L4	5	3	3	2	29.8	29.8	14.3	9.3619	84	1.5943e-12	6733300
62	1994;3091			IPI00003052;IPI00791131	IPI00003052;IPI00791131	2;2	2;2	2;2	Growth hormone-regulated TBC protein 1;TBC1 domain family member 6;cDNA FLJ55860, highly similar to Homo sapiens growth hormone regulated TBC protein 1 (GRTP1), mRNA;Growth hormone regulated TBC protein 1, isoform CRA_b;TBC1 domain family, member 6	GRTP1;TBC1D6;hCG_27882	cDNA FLJ55860, highly similar to Homo sapiens growth hormone regulated TBC protein 1 (GRTP1), mRNA;Isoform 1 of Growth hormone-regulated TBC protein 1	Q5TC63-2;Q5TC63;B4DV24;B9A6K2;Q5TC63-1	2	2	2	2	5.8	5.8	5.8	39.097	344	7.2183e-05	567220
136	378;1461			IPI00009032;IPI00916802	IPI00009032;IPI00916802	2;2	2;2	2;2	La autoantigen;La ribonucleoprotein;Lupus La protein;Sjoegren syndrome type B antigen;Autoantigen La;La 4.1 protein;Ribonucleoprotein (La);Putative uncharacterized protein SSB;Sjogren syndrome antigen B (Autoantigen La);Sjogren syndrome antigen B (Autoantigen La), isoform CRA_c;SS-B/La protein	SSB;hCG_2005701	Lupus La protein;SS-B/La protein	P05455;B5BUB5;Q14730;Q15367;Q53XJ4;Q9UMH5;Q9UMH6	2	2	2	2	5.1	5.1	5.1	46.836	408	6.2421e-07	801410
154	117;478			IPI00011200;IPI00642548	IPI00011200;IPI00642548	2;2	2;2	2;2	D-3-phosphoglycerate dehydrogenase;cDNA FLJ35987 fis, clone TESTI2014269, highly similar to D-3-phosphoglycerate dehydrogenase (EC 1.1.1.95);Phosphoglycerate dehydrogenase;PHGDH protein;3-phosphoglycerate dehydrogenase	PGDH3;PHGDH;RP4-683H9.1-002	D-3-phosphoglycerate dehydrogenase;Phosphoglycerate dehydrogenase	O43175;B3KSC3;Q5SZU1;Q8N5M8;Q96RV5;Q96RV6;Q96RV7;Q96RV8;Q96RV9;Q9UMY2;Q9UMY3	2	2	2	2	4.3	4.3	4.3	56.65	533	0.0021249	690670
261	2236;3550			IPI00021885;IPI00029717	IPI00021885;IPI00029717	2;2	2;2	2;2	Fibrinogen alpha chain;Fibrinopeptide A;cDNA FLJ78367, highly similar to Homo sapiens fibrinogen, A alpha polypeptide (FGA), transcriptvariant alpha, mRNA	FGA	Isoform 1 of Fibrinogen alpha chain;Isoform 2 of Fibrinogen alpha chain	P02671-1;P02671;A8K3E4;P02671-2;Q4QQH7	2	2	2	2	3.2	3.2	3.2	94.972	866	0.00061689	762840
296	421;2587			IPI00025023;IPI00783810	IPI00025023;IPI00783810	2;2	2;2	2;2	Lactoperoxidase;Salivary peroxidase;cDNA FLJ60391, highly similar to Lactoperoxidase (EC 1.11.1.7);Lactoperoxidase variant;Airway lactoperoxidase	LPO;SAPX	Lactoperoxidase;lactoperoxidase isoform 3 preproprotein	P22079;B4E1M1;A5JUY4;Q9H3M1	2	2	2	2	2.1	2.1	2.1	80.287	712	0.0080953	704430
334	1148;1582			IPI00027847;IPI00953998	IPI00027847;IPI00953998	2;2	2;2	2;2	Lipoprotein lipase;cDNA FLJ78206, highly similar to Homo sapiens lipoprotein lipase (LPL), mRNA;cDNA FLJ34967 fis, clone NTONG2004690, highly similar to LIPOPROTEIN LIPASE (EC 3.1.1.34);Lipoprotein lipase variant;LPL protein;cDNA FLJ57396, highly similar to Lipoprotein lipase (EC 3.1.1.34)	LIPD;LPL	Lipoprotein lipase;cDNA FLJ57396, highly similar to Lipoprotein lipase	P06858;A8K2M5;B2R5T9;B3KRV7;Q4JIZ7;Q53HW6;Q6IAV0;Q71UV2;Q8NEW3;B7Z4C6	2	2	2	2	6.1	6.1	6.1	53.162	475	1.001e-13	1116700
402	903;2394			IPI00174976;IPI00604495	IPI00174976;IPI00604495	2;2	2;2	2;2	MAGUK p55 subfamily member 5;cDNA FLJ77534, highly similar to Homo sapiens membrane protein, palmitoylated 5 (MAGUK p55 subfamily member 5) (MPP5), mRNA;Membrane protein, palmitoylated 5 (MAGUK p55 subfamily member 5);Putative uncharacterized protein DKFZp666F1010	MPP5;DKFZp666F1010	Isoform 1 of MAGUK p55 subfamily member 5;Isoform 2 of MAGUK p55 subfamily member 5	Q8N3R9-1;Q8N3R9;A1L380;A8K5C5;Q4VBP4;Q658X5;Q8N3R9-2	2	2	2	2	3.1	3.1	3.1	77.293	675	0.0028633	365390
436	3070;3397			IPI00216298;IPI00552768	IPI00216298;IPI00552768	2;2	2;2	2;2	ATL-derived factor;Surface-associated sulphydryl protein;Thioredoxin;Thioredoxin, isoform CRA_b;Thioredoxin delta 3	TRDX;TRX;TRX1;TXN;hCG_28763;RP11-427L11.1-002;TXN delta 3	Thioredoxin;Thioredoxin, isoform CRA_b	P10599;Q9UDG5;B1ALW1;O60744	2	2	2	2	21	21	21	11.737	105	1.0824e-09	16588000
452	2805;3562			IPI00218487;IPI00940619	IPI00218487;IPI00940619	2;2	2;2	2;2	Connexin-43;Gap junction 43 kDa heart protein;Gap junction alpha-1 protein;Gap junction protein;cDNA FLJ50990, highly similar to Gap junction alpha-1 protein;cDNA, FLJ79058, highly similar to Gap junction alpha-1 protein;cDNA FLJ57333, highly similar to Gap junction alpha-1 protein	GJA1;GJAL	Gap junction alpha-1 protein;Gap junction protein	P17302;B4DI81;B4DMC9;B4DN50;Q53FJ6;B4DGM6;B4DN47	2	2	2	2	6.5	6.5	6.5	43.008	382	0.0010426	546920
353	2134;2153			IPI00294779;IPI00031804	IPI00294779;IPI00031804	2;2	2;2	2;2	Outer mitochondrial membrane protein porin 3;Voltage-dependent anion-selective channel protein 3	VDAC3	Isoform 2 of Voltage-dependent anion-selective channel protein 3;Isoform 1 of Voltage-dependent anion-selective channel protein 3	Q9Y277-2;Q9Y277;Q9Y277-1	2	2	2	2	8.5	8.5	8.5	30.789	284	0.00013045	617280
522	1922;2779			IPI00295098;IPI00797747	IPI00295098;IPI00797747	2;2	2;2	2;2	Protein APMCF1;Signal recognition particle receptor subunit beta;Signal recognition particle receptor beta subunit;Signal recognition particle receptor, B subunit, isoform CRA_b	PSEC0230;SRPRB;hCG_2023561	Signal recognition particle receptor subunit beta;Putative uncharacterized protein SRPRB	Q9Y5M8;Q549N5;C9J354	2	2	2	2	10	10	10	29.702	271	0.00044393	774180
545	896;3515			IPI00301936;IPI00940851	IPI00301936;IPI00940851	2;2	2;2	2;2	cDNA FLJ60076, highly similar to ELAV-like protein 1;ELAV-like protein 1;Hu-antigen R	ELAVL1;HUR	cDNA FLJ60076, highly similar to ELAV-like protein 1;ELAV-like protein 1	B4DVB8;Q15717;Q53XN6	2	2	2	2	5.7	5.7	5.7	38.996	353	6.8737e-06	1673200
552	978;1984			IPI00304187;IPI00909372	IPI00304187;IPI00909372	2;2	2;2	2;2	RNA-binding motif protein 28;RNA-binding protein 28;cDNA FLJ51865, highly similar to RNA-binding protein 28;cDNA FLJ50221, highly similar to RNA-binding protein 28	RBM28	RNA-binding protein 28;RNA binding motif protein 28 isoform 2	Q9NW13;B4DJ90;B4DU52	2	2	2	2	2.5	2.5	2.5	85.737	759	8.1438e-05	304770
649	1501;1884			IPI00465294;IPI00909093	IPI00465294;IPI00909093	2;2	2;2	2;2	Cell division cycle 5-like protein;Pombe cdc5-related protein;cDNA FLJ16777 fis, clone BRHIP2029567, highly similar to Cell division cycle 5-like protein;cDNA FLJ51295, highly similar to Cell division cycle 5-like protein	CDC5L;KIAA0432;PCDC5RP	Cell division cycle 5-like protein;cDNA FLJ51295, highly similar to Cell division cycle 5-like protein	Q99459;B3KY60;B4DSH1	2	2	2	2	2.4	2.4	2.4	92.25	802	0.0015215	813280
63	1519;3305	55	21	IPI00477494;IPI00003084	IPI00477494;IPI00003084	2;2	2;2	2;2	Dr1-associated corepressor;Dr1-associated protein 1;Negative co-factor 2-alpha;Putative uncharacterized protein DRAP1	DRAP1	Putative uncharacterized protein DRAP1;Isoform 1 of Dr1-associated corepressor	Q14919-2;Q14919;C9JCC6;Q14919-1	2	2	2	2	9.9	9.9	9.9	23.205	212	0.00011458	844780
603	872;1625			IPI00478410;IPI00395769	IPI00478410;IPI00395769	2;2	2;2	2;2	ATP synthase subunit gamma, mitochondrial;F-ATPase gamma subunit;ATP synthase gamma chain;cDNA FLJ59861, highly similar to ATP synthase gamma chain, mitochondrial (EC 3.6.3.14)	ATP5C;ATP5C1;ATP5CL1;hCG_25112;RP11-401E9.1-001	Isoform Liver of ATP synthase subunit gamma, mitochondrial;Isoform Heart of ATP synthase subunit gamma, mitochondrial	P36542-1;P36542;Q6I9V2;Q8TAS0;P36542-2;B4DFE6;B4DL14	2	2	2	2	7.4	7.4	7.4	32.996	298	0.00087593	531790
664	1659;2068;2157;2436			IPI00479962;IPI00737500	IPI00479962;IPI00737500	4;3	2;2	2;2	Myosin-Vb;cDNA FLJ58435, highly similar to Myosin-5B;MYO5B protein;cDNA: FLJ21683 fis, clone COL09335	KIAA1119;MYO5B	Myosin-Vb;cDNA: FLJ21683 fis, clone COL09335	Q9ULV0;B4DXH5;Q0P656;Q9H6Y6	2	4	2	2	2.2	1	1	213.75	1849	2.4651e-08	344940
691	682;1085			IPI00647650;IPI00941359	IPI00647650;IPI00941359	2;2	2;2	2;2	cDNA FLJ35809 fis, clone TESTI2006016, highly similar to Eukaryotic translation initiation factor 3 subunit 3;Eukaryotic translation initiation factor 3, subunit 3 gamma, 40kDa, isoform CRA_b;Eukaryotic translation initiation factor 3, subunit 3 gamma, 40kDa variant;eIF3 p40 subunit;eIF-3-gamma;Eukaryotic translation initiation factor 3 subunit 3;Eukaryotic translation initiation factor 3 subunit…	EIF3S3;hCG_20900;EIF3H	Eukaryotic translation initiation factor 3, subunit 3 gamma, 40kDa, isoform CRA_b;Eukaryotic translation initiation factor 3 subunit H	B3KS98;Q53HG0;Q53HR0;O15372;B4DJN9;Q5BKY2;Q6IB98	2	2	2	2	5.7	5.7	5.7	41.581	366	0.0019281	621530
695	3435;3577			IPI00654777;IPI00941255	IPI00654777;IPI00941255	2;2	2;2	2;2	cDNA FLJ36192 fis, clone TESTI2027450, highly similar to Eukaryotic translation initiation factor 3 subunit 5;HCG1784554, isoform CRA_a;eIF3 p47;eIF-3-epsilon;Eukaryotic translation initiation factor 3 subunit 5;Eukaryotic translation initiation factor 3 subunit F;cDNA FLJ52478, highly similar to Eukaryotic translation initiation factor 3 subunit 5;cDNA FLJ52696, highly similar to Eukaryotic tran…	hCG_1784554;EIF3F;EIF3S5	HCG1784554, isoform CRA_a;Eukaryotic translation initiation factor 3 subunit F	B3KSH1;O00303;B4DEW9;B4DMT5	2	2	2	2	7	7	7	39.146	372	6.0091e-14	440080
371	539;1137;1280			IPI00790743;IPI00056494	IPI00790743;IPI00056494	3;3	3;3	2;2	60S ribosomal protein L36a-like;cDNA, FLJ92227, highly similar to Homo sapiens ribosomal protein L36a-like (RPL36AL), mRNA	RPL36AL	Protein;60S ribosomal protein L36a-like	Q969Q0;B2R4V2	2	3	3	2	13	13	7.2	15.67	138	3.6945e-05	1837300
186	1437;2073			IPI00873899;IPI00013495	IPI00873899;IPI00013495	2;2	2;2	2;2	ATP-binding cassette 50;ATP-binding cassette sub-family F member 1;TNF-alpha-stimulated ABC protein;ATP-binding cassette sub-family F (GCN20) member 1;ATP-binding cassette, sub-family F (GCN20), member 1;ATP-binding cassette, sub-family F, member 1 variant;ABC50 protein;ATP-binding cassette, sub-family F (GCN20), member 1, isoform CRA_a	ABC50;ABCF1;DADB-129D20.7-001;DAMA-178G23.9-001;DAMC-83F13.6-001;DASS-182C6.1-001;DADB-129D20.7-002;DAMA-178G23.9-002;DAMC-83F13.6-002;DASS-182C6.1-002;hCG_26012	Isoform 1 of ATP-binding cassette sub-family F member 1;Isoform 2 of ATP-binding cassette sub-family F member 1	Q8NE71-1;Q8NE71;A2BF75;Q59F96;Q8NE71-2;Q2L6I2	2	2	2	2	3.3	3.3	3.3	95.925	845	1.0548e-10	453970
132	928;3151			IPI00896511;IPI00008821	IPI00896511;IPI00008821	2;2	2;2	2;2	Cyclin-E-binding protein 1;HECT domain and RCC1-like domain-containing protein 5;Probable E3 ubiquitin-protein ligase HERC5;cDNA FLJ35836 fis, clone TESTI2006624, highly similar to HECT domain and RCC1-like domain-containing protein 5;cDNA FLJ55948, highly similar to HECT domain and RCC1-like domain-containing protein 5;cDNA FLJ61690, highly similar to HECT domain and RCC1-like domain-containing …	CEB1;CEBP1;HERC5	hect domain and RLD 5;Probable E3 ubiquitin-protein ligase HERC5	B2RTQ1;B3KSA4;B4DX05;B4DXV3;Q69G20;Q9UII4	2	2	2	2	1.9	1.9	1.9	116.85	1024	0.00071137	209770
643	706;3787			IPI00455457;IPI00944603;IPI00219038;IPI00944521;IPI00465070;IPI00216402;IPI00171611;IPI00419884;IPI00477080;IPI00909530;IPI00793280;IPI00942498;IPI00792719	IPI00455457;IPI00944603;IPI00219038;IPI00944521;IPI00465070;IPI00216402;IPI00171611;IPI00419884;IPI00477080;IPI00909530;IPI00793280;IPI00942498;IPI00792719	2;1;1;1;1;1;1;1;1;1;1;1;1	2;1;1;1;1;1;1;1;1;1;1;1;1	2;1;1;1;1;1;1;1;1;1;1;1;1	Histone H3;Histone H3.3;Histone H3.1;Histone H3/a;Histone H3/b;Histone H3/c;Histone H3/d;Histone H3/f;Histone H3/h;Histone H3/i;Histone H3/j;Histone H3/k;Histone H3/l;H3/g;Histone H3.1t;Histone H3.2;Histone H3/m;Histone H3/o;Histone H3-like	HIST2H3PS2;RP5-998N21.6-001;H3.3A;H3.3B;H3F3;H3F3A;H3F3B;PP781;hCG_1984517;hCG_1989319;H3FA;H3FB;H3FC;H3FD;H3FF;H3FH;H3FI;H3FJ;H3FK;H3FL;HIST1H3A;HIST1H3B;HIST1H3C;HIST1H3D;HIST1H3E;HIST1H3F;HIST1H3G;HIST1H3H;HIST1H3I;HIST1H3J;H3FT;HIST3H3;H3F2;H3FM;HIST2H3A;HIST2H3C;HIST2H3D	Histone H3;Histone H3;Histone H3.3;Histone H3;Histone H3.1;Histone H3.1t;Histone H3.2;Histone H3-like;Histone H3;Histone H3;13 kDa protein;Histone H3 (Fragment);11 kDa protein	Q5TEC6;A8K4Y7;P84243;B2R4P9;B2R6Y1;P68431;Q16695;Q71DI3;Q6NXT2;B4DEB1;B4E380;Q6TXQ4	13	2	2	2	14.7	14.7	14.7	15.43	136	0.00023432	12030000
92	328;2424			IPI00005613;IPI00457142;IPI00943738;IPI00619914;IPI00619942	IPI00005613;IPI00457142;IPI00943738;IPI00619914;IPI00619942	2;1;1;1;1	2;1;1;1;1	2;1;1;1;1	Splicing factor U2AF 35 kDa subunit;U2 auxiliary factor 35 kDa subunit;U2 snRNP auxiliary factor small subunit;U2 small nuclear RNA auxillary factor 1 isoform a;U2 small nuclear RNA auxiliary factor 1;Putative uncharacterized protein DKFZp313J1712;U2(RNU2) small nuclear RNA auxiliary factor 1, isoform CRA_b;FP793;U2(RNU2) small nuclear RNA auxiliary factor 1, isoform CRA_a	U2AF1;U2AF35;U2AFBP;DKFZp313J1712;hCG_401287	Splicing factor U2AF 35 kDa subunit;similar to U2 small nuclear RNA auxillary factor 1;similar to U2 small nuclear RNA auxillary factor 1;U2 small nuclear RNA auxillary factor 1 isoform b;U2 small nuclear RNA auxillary factor 1 isoform c	Q01081;B5BU08;Q7Z780;Q69YM7;Q701P4;Q71RF1	5	2	2	2	8.8	8.8	8.8	27.872	240	5.2657e-05	2322100
694	1905;2011;3540;3613			IPI00654755;IPI00884107;IPI00473011;IPI00796636;IPI00940370;IPI00657660;IPI00829896;IPI00749035;IPI00744503;IPI00939160;IPI00939544;IPI00554676;IPI00220706;IPI00217471;CON__P02070;IPI00657911;IPI00791558;IPI00930351;IPI00853641;IPI00815947	IPI00654755;IPI00884107;IPI00473011;IPI00796636;IPI00940370;IPI00657660;IPI00829896	4;3;3;3;2;2;2;1;1;1;1;1;1;1;1;1;1;1;1;1	2;1;1;1;0;0;0;0;0;0;0;0;0;0;0;0;0;0;0;0	2;1;1;1;0;0;0;0;0;0;0;0;0;0;0;0;0;0;0;0	Beta-globin;Hemoglobin beta chain;Hemoglobin subunit beta;LVV-hemorphin-7;Hemoglobin beta globin chain;Beta-globin Tacoma variant;Beta-globin Showa Yakushiji variant;Beta globin;Mutant beta-globin;Hemoglobin beta;Beta globin chain;Mutant hemoglobin beta chain;Hemoglobin beta chain variant Hb.Sinai-Bel Air;Hemoglobin beta chain variant Hb-I_Toulouse;Mutant beta globin;Hemoglobin beta subunit varia…	HBB;HBD;hCG_1641001	Hemoglobin subunit beta;Beta-globin gene from a thalassemia patient;Hemoglobin subunit delta;Hemoglobin (Fragment);19 kDa protein;15 kDa protein;Hemoglobin Lepore-Baltimore (Fragment)	P68871;A1YZ08;B2M0Y1;B2M1S6;B2M1S7;B3VL05;B3VL17;B3VL31;B3VL86;C8C504;Q3LR79;Q3Y9I8;Q4JLR8;Q4TWB7;Q4TZM4;Q52MT0;Q6J1Z7;Q6J1Z8;Q6V0K9;Q6VFQ5;Q6VFQ6;Q8IUL9;Q8IZI0;Q9BWU5;Q9BWV6;Q9GZL9;Q9UK54;Q14473;P02042;A0N071;Q9UE58;A9YUX2;B3VL12;B5ANL9;O95408;O95412;Q0Z944;Q14484;Q7Z2K5;Q7Z7B3;Q86VF0;Q9BXA2;Q9H1I6;Q9HAR8;Q9UBV6;Q9UP81;Q670S4	20	4	2	2	29.9	17	17	15.998	147	4.5882e-18	1777600
147	1023;3067			IPI00010157;IPI00916229;IPI00909932;IPI00909877	IPI00010157;IPI00916229;IPI00909932;IPI00909877	2;1;1;1	2;1;1;1	2;1;1;1	Methionine adenosyltransferase 2;Methionine adenosyltransferase II;S-adenosylmethionine synthase isoform type-2;S-adenosylmethionine synthetase;cDNA FLJ51001, highly similar to S-adenosylmethionine synthetase isoform type-2 (EC 2.5.1.6);cDNA FLJ52225, moderately similar to S-adenosylmethionine synthetase isoform type-2 (EC 2.5.1.6);cDNA FLJ51180, moderately similar to S-adenosylmethionine synthet…	AMS2;MAT2A;MATA2;hCG_34602	S-adenosylmethionine synthetase isoform type-2;S-adenosylmethionine synthetase;cDNA FLJ51001, highly similar to S-adenosylmethionine synthetase isoform type-2;cDNA FLJ51180, moderately similar to S-adenosylmethionine synthetase isoform type-2	P31153;B4DEX8;B4DN45;B4DN74;B4DFQ8;B4E1K2	4	2	2	2	6.1	6.1	6.1	43.66	395	8.689e-06	581780
405	2883;2961			IPI00178440;IPI00927696;IPI00927920;IPI00926585	IPI00178440;IPI00927696;IPI00927920;IPI00926585	2;1;1;1	2;1;1;1	2;1;1;1	Elongation factor 1-beta;HCG19809;Similar to eukaryotic translation elongation factor 1 beta 2; eukaryotic translation elongation factor 1 beta 1;Putative uncharacterized protein EEF1B2	EEF1B;EEF1B2;EF1B;hCG_19809;LOC392793;tcag7.1190	Elongation factor 1-beta;Putative uncharacterized protein EEF1B2;Putative uncharacterized protein EEF1B2;Putative uncharacterized protein EEF1B2	P24534;A4D1M6;C9JZW3;C9J741;C9JX93	4	2	2	2	12.4	12.4	12.4	24.763	225	3.8479e-06	1870000
636	1167;3201			IPI00420108;IPI00384122;IPI00384016;IPI00954003	IPI00420108;IPI00384122;IPI00384016;IPI00954003	2;1;1;1	2;1;1;1	2;1;1;1	2-oxoglutarate dehydrogenase complex component E2;Dihydrolipoamide succinyltransferase component of 2-oxoglutarate dehydrogenase complex;Dihydrolipoyllysine-residue succinyltransferase component of 2-oxoglutarate dehydrogenase complex, mitochondrial;E2K;cDNA, FLJ79362, moderately similar to Dihydrolipoyllysine-residue succinyltransferase component of 2- oxoglutarate dehydrogenase complex, mitocho…	DLST;DLTS;hCG_22359	Dihydrolipoyllysine-residue succinyltransferase component of 2-oxoglutarate dehydrogenase complex, mitochondrial;cDNA FLJ55034, highly similar to Dihydrolipoyllysine-residue succinyltransferase component of 2- oxoglutarate dehydrogenase complex, mitochondr	P36957;B7ZAZ8;Q6IBS5;B7Z5W8;Q86TQ8;Q86TW7;Q6LEQ7;Q86SW4;B7Z6J1	4	2	2	2	4.9	4.9	4.9	48.729	453	1.1286e-08	2118300
680	1225;2177			IPI00555744;IPI00069693;IPI00925323;IPI00815843	IPI00555744;IPI00069693;IPI00925323;IPI00815843	2;1;1;1	2;1;1;1	2;1;1;1	60S ribosomal protein L14;CAG-ISL 7;cDNA FLJ76611, highly similar to Homo sapiens ribosomal protein L14 (RPL14), mRNA;cDNA FLJ75556, highly similar to Homo sapiens ribosomal protein L14, mRNA;Ribosomal protein L14 variant;RPL14 protein;Putative uncharacterized protein ENSP00000350479;cDNA FLJ51325, highly similar to 60S ribosomal protein L14	RPL14	Ribosomal protein L14 variant;Putative uncharacterized protein RPL14P1;60S ribosomal protein L14;RPL14 protein (Fragment)	P50914;A8K3Q9;A8K7N0;Q6IPH7;A6NIH1;B7Z6S8;A0PJ62	4	2	2	2	13.6	13.6	13.6	23.787	220	8.6163e-08	1028900
109	357;2309			IPI00007058;IPI00908316;IPI00867659	IPI00007058;IPI00908316;IPI00867659	2;1;1	2;1;1	2;1;1	Coronin-1B;Coronin-2;Putative uncharacterized protein DKFZp762I166;cDNA FLJ60046, highly similar to Coronin-1B;Coronin, actin binding protein, 1B variant	CORO1B;DKFZp762I166	Coronin-1B;cDNA FLJ60046, highly similar to Coronin-1B;Coronin-1B	Q9BR76;Q9NSK3;B4DIU2;Q59F81	3	2	2	2	3.9	3.9	3.9	54.234	489	0.0016152	1044200
274	2924;3055			IPI00022895;IPI00644018;IPI00646799	IPI00022895;IPI00644018;IPI00646799	2;1;1	2;1;1	2;1;1	Alpha-1-B glycoprotein;Alpha-1B-glycoprotein;cDNA FLJ31323 fis, clone LIVER2000037, highly similar to Alpha-1B-glycoprotein;Putative uncharacterized protein DKFZp686F0970	A1BG;DKFZp686F0970	Alpha-1B-glycoprotein;41 kDa protein;cDNA FLJ31323 fis, clone LIVER2000037, highly similar to Alpha-1B-glycoprotein	P04217;A8K052;B3KP79;Q7Z3U3	3	2	2	2	8.5	8.5	8.5	54.272	495	6.2937e-08	1631200
528	1745;2932			IPI00297579;IPI00917509;IPI00917646	IPI00297579;IPI00917509;IPI00917646	2;1;1	2;1;1	2;1;1	Chromobox protein homolog 3;HECH;Heterochromatin protein 1 homolog gamma;Modifier 2 protein;Chromobox homolog 3 (HP1 gamma homolog, Drosophila);Chromobox homolog 3 (HP1 gamma homolog, Drosophila), isoform CRA_a;Coiled-coil domain containing 32, isoform CRA_c;Chromobox homolog 3 (HP1 gamma homolog, Drosophila), isoform CRA_b;Putative uncharacterized protein CBX3	CBX3;CCDC32;hCG_1745364;hCG_1999239;tcag7.173	Chromobox protein homolog 3;Putative uncharacterized protein CBX3;Putative uncharacterized protein CBX3	Q13185;A4D177;B8ZZ43;C9JMM0	3	2	2	2	13.7	13.7	13.7	20.811	183	5.003e-05	618120
529	652;2558			IPI00298497;CON__P02676;IPI00816687	IPI00298497;CON__P02676;IPI00816687	2;1;1	2;1;1	2;1;1	Fibrinogen beta chain;Fibrinopeptide B;cDNA FLJ53952, highly similar to Fibrinogen beta chain;FGB protein	FGB	Fibrinogen beta chain;>P02676 SWISS-PROT:P02676 (Bos taurus) similar to Fibrinogen beta chain precursor;FGB protein (Fragment)	P02675;B4E1D3;Q32Q65;P02676;A0JLR9	3	2	2	2	5.9	5.9	5.9	55.928	491	1.4747e-06	612710			+
535	1006;3542			IPI00300376;IPI00910597;IPI00909882	IPI00300376;IPI00910597;IPI00909882	2;1;1	2;1;1	2;1;1	Protein-glutamine gamma-glutamyltransferase E;Protein-glutamine gamma-glutamyltransferase E 27 kDa catalytic chain;Protein-glutamine gamma-glutamyltransferase E 50 kDa non-catalytic chain;Transglutaminase E;Transglutaminase-3;cDNA FLJ56823, highly similar to Protein-glutamine gamma-glutamyltransferase E (EC 2.3.2.13);cDNA FLJ57574, highly similar to Protein-glutamine gamma-glutamyltransferase E (…	TGM3	Protein-glutamine gamma-glutamyltransferase E;cDNA FLJ56823, highly similar to Protein-glutamine gamma-glutamyltransferase E;cDNA FLJ57574, highly similar to Protein-glutamine gamma-glutamyltransferase E	Q08188;B4DQ50;B4DRV8	3	2	2	2	2.9	2.9	2.9	76.631	693	9.6598e-05	398100
542	2305;3087			IPI00301364;IPI00788011;IPI00172421	IPI00301364;IPI00788011;IPI00172421	2;1;1	2;1;1	2;1;1	Cyclin-A/CDK2-associated protein p19;Organ of Corti protein 2;Organ of Corti protein II;p19A;p19skp1;RNA polymerase II elongation factor-like protein;SIII;S-phase kinase-associated protein 1;Transcription elongation factor B	EMC19;OCP2;SKP1;SKP1A;TCEB1L	Isoform 1 of S-phase kinase-associated protein 1;similar to S-phase kinase-associated protein 1A;Isoform 2 of S-phase kinase-associated protein 1	P63208-1;P63208;P63208-2	3	2	2	2	15.3	15.3	15.3	18.658	163	8.0784e-06	1137200
558	1386;1975			IPI00305551;IPI00288947;IPI00000695	IPI00305551;IPI00288947;IPI00000695	2;1;1	2;1;1	2;1;1	Guanine nucleotide-binding protein G(y) subunit alpha;Guanine nucleotide-binding protein subunit alpha-11;Guanine nucleotide-binding protein G, alpha subunit variant;Guanine nucleotide-binding protein alpha-q;Guanine nucleotide-binding protein G(q) subunit alpha;cDNA FLJ50831, highly similar to Guanine nucleotide-binding protein G(q) subunit alpha;Guanine nucleotide-binding protein subunit alpha-…	GA11;GNA11;GAQ;GNAQ;GNA14;hCG_27324;RP11-498N2.2-001	Guanine nucleotide-binding protein subunit alpha-11;Guanine nucleotide-binding protein G(q) subunit alpha;Guanine nucleotide-binding protein subunit alpha-14	P29992;Q59FM5;P50148;B7Z581;O95837;B1ALW3	3	2	2	2	7.2	7.2	7.2	42.123	359	9.855e-05	266760
633	2888;3813			IPI00419596;IPI00844146;IPI00852710	IPI00419596;IPI00844146;IPI00852710	2;1;1	2;1;1	2;1;1	DBH-like monooxygenase protein 1;Monooxygenase X;Monooxygenase, DBH-like 1;Putative uncharacterized protein MOXD1	MOX;MOXD1;UNQ2493/PRO5780;RP1-248E1.1-005	Isoform 1 of DBH-like monooxygenase protein 1;Isoform 2 of DBH-like monooxygenase protein 1;Putative uncharacterized protein MOXD1	Q6UVY6-1;Q6UVY6;Q6UVY6-2;A6PVS1	3	2	2	2	2.6	2.6	2.6	69.652	613	0.001862	705910
689	201;399			IPI00645078;IPI00908755;IPI00026119	IPI00645078;IPI00908755;IPI00026119	2;1;1	2;1;1	2;1;1	Protein A1S9;Ubiquitin-activating enzyme E1;Ubiquitin-like modifier-activating enzyme 1;cDNA FLJ54582, highly similar to Ubiquitin-activating enzyme E1;cDNA FLJ53392, highly similar to Ubiquitin-activating enzyme E1;cDNA FLJ40024 fis, clone STOMA2007745, highly similar to UBIQUITIN-ACTIVATING ENZYME E1;Ubiquitin-like modifier activating enzyme 1;Ubiquitin activating enzyme E1	A1S9T;UBA1;UBE1;CTD-2522E6.1-003	Ubiquitin-like modifier-activating enzyme 1;cDNA FLJ53392, highly similar to Ubiquitin-activating enzyme E1;cDNA FLJ40024 fis, clone STOMA2007745, highly similar to UBIQUITIN-ACTIVATING ENZYME E1	P22314;B4DDE4;B4DL67;B3KUJ2;Q5JRR6;Q712V1	3	2	2	2	2.3	2.3	2.3	117.85	1058	3.787e-10	411990
52	3307;3463			IPI00001639;IPI00922792	IPI00001639;IPI00922792	2;1	2;1	2;1	Importin subunit beta-1;Importin-90;Karyopherin subunit beta-1;Nuclear factor p97;Pore targeting complex 97 kDa subunit;cDNA, FLJ95650, highly similar to Homo sapiens karyopherin (importin) beta 1 (KPNB1), mRNA;cDNA FLJ50715, highly similar to Importin beta-1 subunit;cDNA, FLJ79320, highly similar to Importin beta-1 subunit;cDNA FLJ50625, highly similar to Importin beta-1 subunit	KPNB1;NTF97	Importin subunit beta-1;cDNA FLJ50625, highly similar to Importin beta-1 subunit	Q14974;B2RBR9;B7Z752;B7ZAV6;Q53XN2;B7Z5M1	2	2	2	2	2.4	2.4	2.4	97.169	876	0.00018115	1390600
53	348;2219			IPI00001655;IPI00910720	IPI00001655;IPI00910720	2;1	2;1	2;1	Transcription factor IIB;UPF0468 protein C16orf80;cDNA FLJ58848, highly similar to Homo sapiens transcription factor IIB	C16orf80	UPF0468 protein C16orf80;cDNA FLJ58848, highly similar to Homo sapiens transcription factor IIB	Q9Y6A4;B4DN94	2	2	2	2	9.8	9.8	9.8	22.774	193	9.0227e-05	18281000
70	1543;2126			IPI00003505;IPI00953289	IPI00003505;IPI00953289	2;1	2;1	2;1	Human papillomavirus type 16 E1 protein-binding protein;Thyroid hormone receptor interactor 13;Thyroid receptor-interacting protein 13	TRIP13	Isoform 1 of Thyroid receptor-interacting protein 13;thyroid hormone receptor interactor 13 isoform 2	Q15645-1;Q15645	2	2	2	2	8.3	8.3	8.3	48.55	432	1.2949e-21	861100
138	330;3658			IPI00009104;IPI00909925	IPI00009104;IPI00909925	2;1	2;1	2;1	48 kDa TATA box-binding protein-interacting protein;51 kDa erythrocyte cytosolic protein;INO80 complex subunit J;Repressing pontin 52;RuvB-like 2;TIP49b;TIP60-associated protein 54-beta;cDNA FLJ14856 fis, clone PLACE1001054, highly similar to RuvB-like 2 (EC 3.6.1.-);RuvB-like 2 (E. coli), isoform CRA_d;cDNA FLJ32936 fis, clone TESTI2007533, highly similar to RuvB-like 2 (EC 3.6.1.-);RuvB-like 2 …	CGI-46;INO80J;RUVBL2;TIP48;TIP49B;hCG_16214	RuvB-like 2;cDNA FLJ56743, highly similar to RuvB-like 2	Q9Y230;B3KNL2;B3KQ59;B4DW30	2	2	2	2	4.8	4.8	4.8	51.156	463	2.5699e-05	548980
269	849;3267			IPI00022426;IPI00922298	IPI00022426;IPI00922298	2;1	2;1	2;1	Alpha-1 microglycoprotein;Alpha-1-microglobulin;Bikunin;Complex-forming glycoprotein heterogeneous in charge;EDC1;HI-30;Inter-alpha-trypsin inhibitor light chain;Protein AMBP;Trypstatin;Uronic-acid-rich protein;Inter-alpha-trypsin inhibitor;cDNA FLJ51445, highly similar to AMBP protein	AMBP;HCP;ITIL	Protein AMBP;cDNA FLJ51445, highly similar to AMBP protein	P02760;P78492;B7Z8R6	2	2	2	2	5.4	5.4	5.4	38.999	352	0.0002007	178160
300	1946;3648			IPI00025329;IPI00175212	IPI00025329;IPI00175212	2;1	2;1	2;1	60S ribosomal protein L19;Ribosomal protein L19	RPL19	60S ribosomal protein L19;23 kDa protein	P84098;Q53G49;Q8IWR8	2	2	2	2	13.3	13.3	13.3	23.466	196	0.00035789	1956200
350	1101;3185			IPI00031522;IPI00908351	IPI00031522;IPI00908351	2;1	2;1	2;1	78 kDa gastrin-binding protein;Long chain 3-hydroxyacyl-CoA dehydrogenase;Long-chain enoyl-CoA hydratase;TP-alpha;Trifunctional enzyme subunit alpha, mitochondrial;cDNA FLJ53969, highly similar to Trifunctional enzyme subunit alpha, mitochondrial;cDNA FLJ54509, highly similar to Trifunctional enzyme subunit alpha, mitochondrial;Putative uncharacterized protein HADHA;Trifunctional protein alpha-su…	HADH;HADHA	Trifunctional enzyme subunit alpha, mitochondrial;cDNA FLJ52806, highly similar to Trifunctional enzyme subunit alpha, mitochondrial	P40939;B4DDZ5;B4DRH6;Q53T69;Q53TA2;Q9UQC5;B4DYP2	2	2	2	2	3.1	3.1	3.1	82.999	763	1.2344e-05	351710
478	1231;2881	283	16	IPI00219806;IPI00328396	IPI00219806;IPI00328396	2;1	2;1	2;1	Protein S100-A7;Psoriasin;S100 calcium-binding protein A7;Protein S100-A7A;S100 calcium-binding protein A15;S100 calcium-binding protein A7A;S100 calcium-binding protein A7-like 1	PSOR1;S100A7;S100A7C;S100A15;S100A7A;S100A7L1	Protein S100-A7;Protein S100-A7A	P31151;Q86SG5	2	2	2	2	21.8	21.8	21.8	11.471	101	0.00072377	6253300
540	2184;3242			IPI00301280;IPI00926007	IPI00301280;IPI00926007	2;1	2;1	2;1	Protein LUMA;Transmembrane protein 43;FLJ00144 protein	TMEM43;UNQ2564/PRO6244;FLJ00144	Transmembrane protein 43;FLJ00144 protein	Q9BTV4;Q8TEP9	2	2	2	2	4.8	4.8	4.8	44.875	400	0.00057812	274110
675	69;3273			IPI00552920;IPI00743554	IPI00552920;IPI00743554	2;1	2;1	2;1	Exosome complex exonuclease RRP43;Exosome component 8;Opa-interacting protein 2;p9;Ribosomal RNA-processing protein 43;Putative uncharacterized protein DKFZp564C0482	EXOSC8;OIP2;RRP43;DKFZp564C0482	Exosome complex exonuclease RRP43;Putative uncharacterized protein DKFZp564C0482	Q96B26;Q5JXM0	2	2	2	2	8	8	8	30.039	276	4.5279e-07	894580
698	689;3362	387	35	IPI00719622;IPI00556589	IPI00719622;IPI00556589	2;1	2;1	2;1	40S ribosomal protein S28;cDNA, FLJ92192, Homo sapiens ribosomal protein S28 (RPS28), mRNA;HCG26477;Ribosomal protein S28, isoform CRA_a	RPS28;hCG_23961;hCG_26477	40S ribosomal protein S28;4 kDa protein	P62857;B2R4R9	2	2	2	2	30.4	30.4	30.4	7.8409	69	4.1878e-09	5210300
484	891;1573;1974;2239			IPI00220578;IPI00248911;IPI00217269;IPI00218488;IPI00645002	IPI00220578;IPI00248911;IPI00217269;IPI00218488	4;2;2;2;1	4;2;2;2;1	2;0;0;0;0	G(i) alpha-3;Guanine nucleotide-binding protein G(k) subunit alpha;cDNA, FLJ92547, Homo sapiens guanine nucleotide binding protein (G protein), alphainhibiting activity polypeptide 3 (GNAI3), mRNA;Guanine nucleotide binding protein (G protein), alpha inhibiting activity polypeptide 3;Guanine nucleotide-binding protein G(t) subunit alpha-3;Gustducin alpha-3 chain;Guanine nucleotide-binding protein…	GNAI3;hCG_1997731;RP5-1160K1.2-001;GNAT3;GNAT2;GNATC;cone transducin alpha subunit;hCG_40256;RP5-1160K1.4-001;GNAT1;GNATR	Guanine nucleotide-binding protein G(k) subunit alpha;Guanine nucleotide-binding protein G(t) subunit alpha-3;Guanine nucleotide-binding protein G(t) subunit alpha-2;Guanine nucleotide-binding protein G(t) subunit alpha-1	P08754;Q5TZX1;A8MTJ3;B9EJG5;P19087;Q16162;Q5T697;P11488	5	4	4	2	14.4	14.4	9	40.532	354	1.2589e-21	7820300
13	70;71;95;210;352;371;393;467;563;955;990;1728;1747;2135;2136;2176;2194;2206;2694;2914;3299;3552;3600;3753;3754;3802	18	353	IPI00745872;CON__P02768-1;IPI00022434;IPI00908876;IPI00878517;IPI00953582;IPI00384697;IPI00216773;IPI00878282	IPI00745872;CON__P02768-1;IPI00022434;IPI00908876;IPI00878517;IPI00953582;IPI00384697;IPI00216773	26;26;25;23;22;19;19;16;9	19;19;18;16;15;14;14;12;7	19;19;18;16;15;14;14;12;7	Serum albumin;cDNA FLJ78413, highly similar to Homo sapiens albumin, mRNA;Putative uncharacterized protein ALB;cDNA, FLJ95666, highly similar to Homo sapiens albumin (ALB), mRNA;cDNA FLJ54371, highly similar to Serum albumin;cDNA FLJ50830, highly similar to Serum albumin;Albumin, isoform CRA_k;ALB protein	ALB;GIG20;GIG42;PRO0903;PRO1708;PRO2044;PRO2619;PRO2675;UNQ696/PRO1341;hCG_14967	Isoform 1 of Serum albumin;>P02768-1 SWISS-PROT:P02768-1 Tax_Id=9606 Gene_Symbol=ALB Isoform 1 of Serum albumin precursor;Putative uncharacterized protein ALB;cDNA FLJ50830, highly similar to Serum albumin;Putative uncharacterized protein ALB;Putative unch	P02768-1;P02768;A8K9P0;A6NBZ8;B2RBS8;B4DPP6;Q56G89;B4DPR2;B7WNR0;C9JKR2;P02768-2;Q8IUK7	9	26	19	19	30.7	27.4	27.4	69.366	609	6.7747e-149	153580000			+
229	7;232;273;973;1008;1040;1056;1233;1259;1366;2197;2265;2838;2981;3156;3217;3401;3725;3784	128;129	1023;1832	IPI00412650;IPI00018370;IPI00910367	IPI00412650;IPI00018370	19;19;1	19;19;1	19;19;1	Archvillin;p205/p250;Supervillin;cDNA FLJ60365, highly similar to Supervillin;cDNA FLJ53284, highly similar to Supervillin;cDNA FLJ53285, highly similar to Supervillin;SVIL protein;Putative uncharacterized protein DKFZp686A17191;Putative uncharacterized protein DKFZp586H1823	SVIL;DKFZp686A17191;DKFZp586H1823	Isoform 1 of Supervillin;Isoform 2 of Supervillin	O95425-1;O95425;O95425-2;B4DXQ4;B4E3H1;B4E3N7;Q569J5;Q63HL8;Q659E9	3	19	19	19	10.6	10.6	10.6	247.74	2214	1.1652e-58	9130000
400	47;94;929;944;1173;1521;2228;2242;2243;2244;2245;2248;2249;2250;2251;2287;2385;2594;3416	222;223;224;225;226;227;228;229;230;231;232	367;369;419;457;486;497;532;544;571;592;611	IPI00171903;IPI00383296	IPI00171903;IPI00383296	19;19	19;19	19;19	Heterogeneous nuclear ribonucleoprotein M;Heterogeneous nuclear ribonucleoprotein M isoform a variant;ORF protein;cDNA FLJ60435, highly similar to Heterogeneous nuclear ribonucleoprotein M;HNRPM protein;Putative uncharacterized protein DKFZp547H118	HNRNPM;HNRPM;NAGR1;ORF;DKFZp547H118	Isoform 1 of Heterogeneous nuclear ribonucleoprotein M;Isoform 2 of Heterogeneous nuclear ribonucleoprotein M	P52272-1;P52272;Q59ES8;Q7KYM9;P52272-2;B4DEG4;Q6P2D7;Q8TCM5	2	19	19	19	30.1	30.1	30.1	77.515	730	1.2433e-56	30111000
73	270;368;705;909;921;925;1355;1470;1471;1583;1991;2123;2258;2286;2437;2439;2448;2736;2845;2987;3019;3263;3293	64;65;66;67;68;69;70	61;87;93;122;127;237;549	IPI00003865;IPI00037070;IPI00939595;IPI00910870;IPI00007702;IPI00844513;IPI00877807;IPI00902596;IPI00880019	IPI00003865;IPI00037070;IPI00939595;IPI00910870	23;18;18;12;8;5;5;4;3	22;17;17;11;7;5;4;4;3	19;15;15;10;4;5;4;1;2	Heat shock 70 kDa protein 8;Heat shock cognate 71 kDa protein;cDNA FLJ77848;cDNA FLJ38781 fis, clone LIVER2000216, highly similar to HEAT SHOCK COGNATE 71 kDa PROTEIN;cDNA FLJ55485, highly similar to Heat shock cognate 71 kDa protein;Heat shock 70kDa protein 8 isoform 1 variant;Putative uncharacterized protein;HSPA8 protein;cDNA FLJ20564 fis, clone KAT12033;Uncharacterized bone marrow protein BM0…	HSC70;HSP73;HSPA10;HSPA8	Isoform 1 of Heat shock cognate 71 kDa protein;54 kDa protein;Isoform 2 of Heat shock cognate 71 kDa protein;cDNA FLJ59163, highly similar to Heat shock cognate 71 kDa protein	P11142-1;P11142;A8K7Q2;B3KTV0;B4E1Q1;Q53GZ6;Q96BE0;Q96H53;Q96IS6;Q9NWW3;Q9NZ87;P11142-2;Q53HF2;B4DTX2	9	23	22	19	36.8	36.8	32.4	70.897	646	9.8779e-170	126150000
640	84;260;1037;1097;1320;1376;1672;1715;2172;2284;2537;2679;3173;3259;3392;3418;3620;3640	361;362	746;890	IPI00449049;IPI00953994;IPI00478427;IPI00477173	IPI00449049	18;5;1;1	18;5;1;1	18;5;1;1	NAD(+) ADP-ribosyltransferase 1;Poly [ADP-ribose] polymerase 1;Poly[ADP-ribose] synthase 1;cDNA, FLJ92658, highly similar to Homo sapiens poly (ADP-ribose) polymerase family, member 1 (PARP1), mRNA;cDNA FLJ53442, highly similar to Poly (ADP-ribose) polymerase 1 (EC 2.4.2.30);PARP1 protein;Poly(ADP-ribose) polymerase	ADPRT;PARP1;PPOL	Poly [ADP-ribose] polymerase 1	P09874;B1ANJ4;B2R5W3;B4E0E1;Q05D33;Q96P95	4	18	18	18	21	21	21	113.08	1014	4.8362e-43	20093000
193	78;229;957;1420;1995;2062;2093;2175;2311;2429;2651;2810;3029;3629;3710;3718;3729			IPI00013933;IPI00217182;IPI00746877	IPI00013933;IPI00217182	17;13;2	17;13;2	17;13;2	250/210 kDa paraneoplastic pemphigus antigen;Desmoplakin;cDNA FLJ53584, highly similar to Desmoplakin;cDNA FLJ51487, highly similar to Desmoplakin;cDNA FLJ61543, highly similar to Desmoplakin;DSP variant protein	DSP;DSP variant protein	Isoform DPI of Desmoplakin;Isoform DPII of Desmoplakin	P15924-1;P15924;P15924-2;B4DKX6;B4DWT7;B4E2A0;Q4LE79	3	17	17	17	5.8	5.8	5.8	331.77	2871	1.0553e-34	7192300
546	344;347;601;936;1372;1554;1817;1906;2226;2308;2966;3323;3332;3372;3498;3554;3591;3720			IPI00333541;IPI00302592;IPI00644576;IPI00553169;IPI00927825;IPI00178352;IPI00413958;IPI00552416;IPI00910863;IPI00552858;IPI00657767	IPI00333541;IPI00302592;IPI00644576;IPI00553169	18;18;17;17;6;3;3;3;2;1;1	18;18;17;17;6;3;3;3;2;1;1	16;16;15;15;4;1;1;3;2;1;1	Actin-binding protein 280;Alpha-filamin;Endothelial actin-binding protein;Filamin-1;Filamin-A;Non-muscle filamin;Filamin A;FLNA protein;FLJ00119 protein;Filamin A, alpha (Actin binding protein 280);Putative uncharacterized protein FLNA;cDNA FLJ57038, highly similar to Filamin-A;Similar to filamin C, gamma (Actin binding protein 280)	FLN;FLN1;FLNA;FLJ00119;XX-FW83128A1.1-010	Isoform 1 of Filamin-A;Isoform 2 of Filamin-A;Filamin A, alpha;Putative uncharacterized protein FLNA	P21333-1;P21333;Q5HY55;Q60FE5;P21333-2;Q5HY53;Q60FE6;Q6NXF2;Q8TES4;Q5HY54;Q96C61;A6NDY9;B2ZZ80;B4E2F9;Q86TQ3	11	18	18	16	8.6	8.6	7.9	280.74	2647	5.1742e-50	7358900
118	251;289;534;823;1648;1967;2302;2543;2554;2776;3262;3359;3441;3480;3571	99	584	IPI00007765;IPI00922694	IPI00007765;IPI00922694	15;9	15;9	15;9	75 kDa glucose-regulated protein;Heat shock 70 kDa protein 9;Mortalin;Peptide-binding protein 74;Stress-70 protein, mitochondrial;cDNA FLJ51811, highly similar to Stress-70 protein, mitochondrial;cDNA FLJ51907, highly similar to Stress-70 protein, mitochondrial;Heat shock 70 kDa protein 9B;HSPA9 protein;Catecholamine-regulated protein 40;cDNA FLJ51903, highly similar to Stress-70 protein, mitocho…	GRP75;HSPA9;HSPA9B	Stress-70 protein, mitochondrial;cDNA FLJ51903, highly similar to Stress-70 protein, mitochondrial	P38646;B7Z1V7;B7Z4V2;Q2F839;Q8N1C8;A1XP52;B7Z4T3	2	15	15	15	26.7	26.7	26.7	73.68	679	2.0384e-73	27377000
721	22;133;415;573;732;850;1562;1783;1878;2052;2127;3264;3773;3781;3804	401	624	IPI00844578;IPI00921264	IPI00844578	15;1	15;1	15;1	ATP-dependent RNA helicase A;DEAH box protein 9;Nuclear DNA helicase II;cDNA FLJ39263 fis, clone OCBBF2009571, highly similar to ATP-dependent RNA helicase A (EC 3.6.1.-);DHX9 protein;Leukophysin (ATP-dependent RNA helicase A)	DDX9;DHX9;LKP;NDH2	ATP-dependent RNA helicase A	Q08211;B3KU66;Q05CI5;Q12803;Q32Q22;Q58F26;Q6PJK6	2	15	15	15	13.3	13.3	13.3	140.96	1270	4.8292e-43	9366000
717	16;457;489;491;610;989;1166;1923;2006;2108;2170;2991;3003;3529			IPI00879810;IPI00871535;IPI00844215;IPI00843765;IPI00745092	IPI00879810;IPI00871535;IPI00844215;IPI00843765	14;14;14;14;3	14;14;14;14;3	14;14;14;14;3	Putative uncharacterized protein SPTAN1;Alpha-II spectrin;Fodrin alpha chain;Spectrin alpha chain, brain;Spectrin, non-erythroid alpha chain;cDNA FLJ59116, highly similar to Spectrin alpha chain, brain;cDNA FLJ61399, highly similar to Spectrin alpha chain, brain;Putative uncharacterized protein DKFZp564P0562	SPTAN1;SPTA2;DKFZp564P0562	Putative uncharacterized protein SPTAN1;Isoform 2 of Spectrin alpha chain, brain;Isoform 1 of Spectrin alpha chain, brain;Isoform 3 of Spectrin alpha chain, brain	A6NG51;Q13813-2;Q13813;Q13813-1;B4DGT1;Q13813-3;B4DTV8;Q9UG16	5	14	14	14	5.9	5.9	5.9	284.94	2477	3.8683e-26	3385500
347	52;333;1021;1055;1141;1667;1762;1997;2294;2446;2488;2647;2906	208	1124	IPI00031023;IPI00908582	IPI00031023;IPI00908582	13;13	13;13	13;13	Protein flightless-1 homolog;cDNA FLJ50778, highly similar to Protein flightless-1 homolog;cDNA FLJ51784, highly similar to Protein flightless-1 homolog;Flightless I homolog variant;cDNA FLJ50164, highly similar to Protein flightless-1 homolog	FLII;FLIL	Protein flightless-1 homolog;cDNA FLJ50164, highly similar to Protein flightless-1 homolog	Q13045;B4DIX0;B4DNA8;Q59H95;B4DIL0	2	13	13	13	11.4	11.4	11.4	144.75	1269	4.6856e-49	11794000
523	33;619;690;695;787;1351;2722;2964;2967;2988;3022;3178;3404			IPI00295457;IPI00305344;IPI00166518;IPI00797766;IPI00788613;IPI00796460;IPI00874193;IPI00790581;IPI00797228	IPI00295457;IPI00305344;IPI00166518;IPI00797766	13;12;12;7;6;6;4;3;1	13;12;12;7;6;6;4;3;1	13;12;12;7;6;6;4;3;1	Myosin phosphatase Rho-interacting protein;p116Rip;Rho-interacting protein 3;Myosin phosphatase Rho interacting protein;cDNA FLJ34968 fis, clone NTONG2004844, highly similar to P116 RHO-INTERACTING PROTEIN;Myosin phosphatase-Rho interacting protein;MPRIP protein;KIAA0864 protein	KIAA0864;MPRIP;MRIP;RHOIP3;M-RIP	Isoform 2 of Myosin phosphatase Rho-interacting protein;Isoform 1 of Myosin phosphatase Rho-interacting protein;Isoform 3 of Myosin phosphatase Rho-interacting protein;KIAA0864 protein	Q6WCQ1-2;Q6WCQ1;B9EGI2;Q6WCQ1-1;Q8N236;Q6WCQ1-3;Q5ZEZ6;Q96EE5;Q9Y6X7	9	13	13	13	17.4	17.4	17.4	118.1	1038	1.8252e-50	5868500
237	40;120;164;174;177;178;224;282;291;402;412;460;462;463;464;497;516;566;567;656;658;661;671;672;723;737;741;780;781;806;807;817;818;913;967;975;1026;1048;1049;1066;1069;1081;1274;1278;1342;1343;1360;1361;1378;1380;1381;1465;1514;1523;1558;1636;1647;1656;1665;1686;1688;1694;1695;1698;1702;1707;1711;1736;1744;1813;1828;1844;1930;1931;1942;2015;2065;2070;2085;2089;2100;2148;2210;2273;2295;2326;2362;2…	142;143;144;145;146;147;148;149;150;151;152;153;154;155;156;157;158;159;160;161;162;163;164;165;166;167;168;169;170	137;146;323;329;365;484;547;586;589;627;658;809;847;879;941;1028;1190;1369;1489;1506;1537;1565;1594;1607;1617;1647;1678;1797;1910	IPI00019502;IPI00395772;IPI00742780;IPI00556012;IPI00878695;IPI00642716;REV__IPI00328753;REV__IPI00007334;REV__IPI00909030;REV__IPI00946415;REV__IPI00783726;REV__IPI00911038;REV__IPI00337736;IPI00412105;REV__IPI00433279;REV__IPI00940311	IPI00019502;IPI00395772	146;92;44;15;10;1;1;1;1;1;1;1;1;1;1;1	146;92;44;15;10;1;1;1;1;1;1;1;1;1;1;1	123;73;40;15;10;0;1;1;1;1;1;1;1;0;0;1	Cellular myosin heavy chain, type A;Myosin heavy chain 9;Myosin heavy chain, non-muscle IIa;Myosin-9;Non-muscle myosin heavy chain A;Non-muscle myosin heavy chain IIa;cDNA FLJ77145, highly similar to Homo sapiens myosin, heavy polypeptide 9, non-muscle (MYH9), mRNA;cDNA FLJ57040, highly similar to Myosin-9;MYH9 variant protein;Myosin, heavy polypeptide 9, non-muscle, isoform CRA_a;Non-muscle myos…	MYH9;hCG_41454	Isoform 1 of Myosin-9;Isoform 2 of Myosin-9	P35579-1;P35579;A8K6E4;B4E3S1;Q60FE2;Q86XU5;Q99529;P35579-2;Q2PS10;Q9UMJ0	16	146	146	123	58.6	58.6	50.6	226.53	1960	0	6592700000
444	377;1129;1176;1324;1449;2129;2152;3089;3528;3682;3683;3766	270	87	IPI00217030;IPI00302740;IPI00219894;IPI00643830;IPI00945801;IPI00478986;IPI00646114;IPI00877922	IPI00217030;IPI00302740;IPI00219894;IPI00643830	12;7;7;7;3;3;3;2	12;7;7;7;3;3;3;2	12;7;7;7;3;3;3;2	40S ribosomal protein S4, X isoform;SCR10;Single copy abundant mRNA protein;cDNA FLJ40595 fis, clone THYMU2010705, highly similar to 40S RIBOSOMAL PROTEIN S4, X ISOFORM;cDNA, FLJ92004, Homo sapiens ribosomal protein S4, X-linked (RPS4X), mRNA;Ribosomal protein S4, X-linked, isoform CRA_c;Ribosomal protein S4, X-linked X isoform variant;RPS4X protein;40S ribosomal protein S4, Y isoform 1;RPS4Y1 pr…	CCG2;RPS4;RPS4X;SCAR;hCG_18634;PRO2646;RPS4Y;RPS4Y1;RPS4Y2;RPS4Y2P	40S ribosomal protein S4, X isoform;40S ribosomal protein S4, Y isoform 1;40S ribosomal protein S4, Y isoform 2;Putative uncharacterized protein RPS4Y1	P62701;B2R491;Q53HV1;Q96IR1;P22090;A4FU11;Q496E4;Q53HI6;Q8TD47;C9JEH7	8	12	12	12	43	43	43	29.597	263	5.7318e-28	37449000
590	193;235;504;525;644;693;694;751;754;1248;1306;1309;1880;2115;2415;2731;2934;3092;3728	329	747	IPI00382470;IPI00784295;IPI00604607;IPI00555565;IPI00031523;IPI00555876;IPI00910046;IPI00021954;IPI00555799	IPI00382470;IPI00784295;IPI00604607	19;19;15;3;3;3;2;1;1	19;19;15;3;3;3;2;1;1	12;12;9;0;2;1;2;0;0	Heat shock 86 kDa;Heat shock protein HSP 90-alpha;Renal carcinoma antigen NY-REN-38;Full-length cDNA 5-PRIME end of clone CS0DN005YI08 of Adult brain of Homo sapiens (human);HSP90AA1 protein;Full-length cDNA clone CS0CAP007YF18 of Thymus of Homo sapiens (human);Hsp89-alpha-delta-N	HSP90A;HSP90AA1;HSPC1;HSPCA	Isoform 2 of Heat shock protein HSP 90-alpha;Isoform 1 of Heat shock protein HSP 90-alpha;Hsp89-alpha-delta-N	P07900-2;P07900;Q86SX1;P07900-1;Q2VPJ6;Q86U12;Q8TBA7;O75322;Q96HX7	9	19	19	12	21.7	21.7	14.1	98.16	854	5.2697e-80	28197000
209	35;242;562;614;673;687;1451;1954;2314;2555;3040;3072			IPI00015953;IPI00477179;IPI00031554	IPI00015953;IPI00477179	12;12;2	12;12;2	12;12;2	DEAD box protein 21;Gu-alpha;Nucleolar RNA helicase 2;Nucleolar RNA helicase Gu;Nucleolar RNA helicase II;RH II/Gu;DDX21 protein;DEAD/H(Asp-Glu-Ala-Asp/His)box polypeptide 21	DDX21;OK/SW-cl.65	Isoform 1 of Nucleolar RNA helicase 2;Isoform 2 of Nucleolar RNA helicase 2	Q9NR30-1;Q9NR30;Q3SWU7;Q8NI92;Q9NR30-2	3	12	12	12	18	18	18	87.343	783	1.2105e-36	11325000
502	91;1423;1425;1443;1531;1554;1906;3302;3385;3483;3532;3536;3561;3615			IPI00900293;IPI00289334;IPI00477536;IPI00943563;IPI00953109;IPI00382697;IPI00382698;IPI00382699;IPI00953286;IPI00940093;IPI00945610;IPI00798140	IPI00900293;IPI00289334;IPI00477536;IPI00943563;IPI00953109;IPI00382697;IPI00382698;IPI00382699;IPI00953286;IPI00940093;IPI00945610	14;14;14;14;13;13;12;12;11;11;11;2	12;12;12;12;11;11;10;10;11;11;11;2	12;12;12;12;11;11;10;10;11;11;11;2	Filamin B;ABP-278;ABP-280 homolog;Actin-binding-like protein;Beta-filamin;Filamin homolog 1;Filamin-3;Filamin-B;Thyroid autoantigen;Truncated actin-binding protein;Putative uncharacterized protein FLNB;Putative uncharacterized protein DKFZp686A1668	FLNB;FLN1L;FLN3;TABP;TAP;DKFZp686A1668	filamin B isoform 1;Isoform 1 of Filamin-B;filamin B isoform 3;filamin B isoform 4;Putative uncharacterized protein FLNB;Isoform 3 of Filamin-B;Isoform 4 of Filamin-B;Isoform 5 of Filamin-B;Putative uncharacterized protein FLNB;Isoform 7 of Filamin-B;256 k	B2ZZ83;O75369-1;O75369;B2ZZ85;O75369-2;Q60FE7;O75369-6;C9JMC4;O75369-3;O75369-4;O75369-5;C9JKE6;Q68CT4;O75369-7	12	14	12	12	5.8	5.1	5.1	281.63	2633	1.1915e-27	3204400
345	112;281;873;874;1371;1602;1632;1769;2608;3044;3256;3257;3503	207	157	IPI00872387;IPI00871827;IPI00472171;IPI00030179;IPI00794746;IPI00941488;IPI00953028;IPI00790291;IPI00940164;IPI00793342;IPI00878826;IPI00069084;IPI00925034;IPI00879277;IPI00926412;IPI00929412	IPI00872387;IPI00871827;IPI00472171;IPI00030179;IPI00794746;IPI00941488;IPI00953028	13;13;13;13;11;8;7;6;5;5;4;1;1;1;1;1	13;13;13;13;11;8;7;6;5;5;4;1;1;1;1;1	12;12;12;12;10;8;6;5;5;4;3;1;1;1;1;1	60S ribosomal protein L7;Putative uncharacterized protein RPL7;Similar to 60S ribosomal protein L7; similar to P18124 (PID:d133021)	RPL7;WUGSC:H_RG054D04.1	Putative uncharacterized protein RPL7P32 (Fragment);Putative uncharacterized protein RPL7 (Fragment);30 kDa protein;60S ribosomal protein L7;Putative uncharacterized protein RPL7;29 kDa protein;Similar to 60S ribosomal protein L7	A8MY04;A8MVV7;P18124;A8MUD9;O95036	16	13	13	12	37.7	37.7	35.5	32.418	273	1.1445e-72	70532000
145	21;172;321;376;830;1126;1250;1578;2542;2664;3322;3795	106;107	260;647	IPI00009960;IPI00554469;IPI00926611;IPI00470829;IPI00910079;IPI00940432;IPI00925553;IPI00655644;IPI00917497;IPI00916765;IPI00915803	IPI00009960;IPI00554469;IPI00926611;IPI00470829;IPI00910079;IPI00940432;IPI00925553;IPI00655644;IPI00917497	12;12;12;11;11;11;10;6;6;5;3	12;12;12;11;11;11;10;6;6;5;3	12;12;12;11;11;11;10;6;6;5;3	Cell proliferation-inducing gene 4/52 protein;Mitochondrial inner membrane protein;Mitofilin;p87/89;cDNA, FLJ92546, highly similar to Homo sapiens inner membrane protein, mitochondrial (mitofilin) (IMMT), mRNA;cDNA FLJ51884, highly similar to Mitochondrial inner membrane protein;cDNA FLJ54290, highly similar to Mitochondrial inner membrane protein;cDNA FLJ59388, highly similar to Mitochondrial in…	HMP;IMMT;PIG4;PIG52	Isoform 1 of Mitochondrial inner membrane protein;Isoform 2 of Mitochondrial inner membrane protein;Putative uncharacterized protein IMMT;Isoform 3 of Mitochondrial inner membrane protein;Putative uncharacterized protein IMMT;inner membrane protein, mitoch	Q16891-1;Q16891;B2R5N6;Q16891-2;B4DKR1;B4DS66;B4DQY2;B9A067;Q16891-3;B4DT20;B8ZZQ7;C9J406;C9JJ24;B7WPJ1;Q05DN3;Q3B7X4	11	12	12	12	16	16	16	83.677	758	1.1017e-35	10635000
688	776;1491;1511;1515;1720;1893;2356;2808;2990;3113;3377;3424	384;385	167;453	IPI00644712;IPI00893062;IPI00889791;IPI00893179	IPI00644712;IPI00893062;IPI00889791;IPI00893179	12;12;11;10	12;12;11;10	12;12;11;10	70 kDa subunit of Ku antigen;ATP-dependent DNA helicase 2 subunit 1;ATP-dependent DNA helicase II 70 kDa subunit;CTC box-binding factor 75 kDa subunit;DNA repair protein XRCC6;Lupus Ku autoantigen protein p70;Thyroid-lupus autoantigen;X-ray repair complementing defective repair in Chinese hamster cells 6;X-ray repair cross-complementing protein 6;cDNA, FLJ96699, highly similar to Homo sapiens thy…	G22P1;XRCC6;CTA-216E10.7-005;CTA-216E10.7-002;hCG_2013151;CTA-216E10.7-004	ATP-dependent DNA helicase 2 subunit 1;X-ray repair complementing defective repair in Chinese hamster cells 6;X-ray repair complementing defective repair in Chinese hamster cells 6 (Ku autoantigen, 70kDa), isoform CRA_b;X-ray repair complementing defective	P12956;B2RDN9;B1AHC9;B4DE32;B4E356;Q6IC76;B1AHC8;B1AHC7	4	12	12	12	22.3	22.3	22.3	69.842	609	4.8142e-60	16047000
457	448;1696;1843;2181;2307;2754;2867;2977;3030;3046;3158;3691	274;275;276	151;250;283	IPI00218782;IPI00642256;IPI00026185;IPI00646047;IPI00647677;IPI00903103	IPI00218782;IPI00642256;IPI00026185;IPI00646047;IPI00647677	12;12;10;6;6;4	12;12;10;6;6;4	12;12;10;6;6;4	Capping protein (Actin filament) muscle Z-line, beta;Capping protein (Actin filament) muscle Z-line, beta, isoform CRA_d;cDNA, FLJ93598, highly similar to Homo sapiens capping protein (actin filament) muscle Z-line, beta (CAPZB), mRNA;cDNA FLJ60094, highly similar to F-actin capping protein subunit beta;CapZ beta;F-actin-capping protein subunit beta;Capping protein (Actin filament) muscle Z-line,…	CAPZB;hCG_41078;RP4-657E11.7-008;RP4-657E11.7-001;RP4-657E11.7-002;RP4-657E11.7-009	cDNA FLJ60094, highly similar to F-actin capping protein subunit beta;Isoform 2 of F-actin-capping protein subunit beta;Isoform 1 of F-actin-capping protein subunit beta;cDNA FLJ43095 fis, clone CORDB2000541, highly similar to F-actin capping protein subun	B1AK88;B2R7T8;B4DWA6;P47756-2;P47756;B1AK87;Q32Q68;Q7L4N0;P47756-1;B1AK85;B1AK86;B1AP83	6	12	12	12	30.1	30.1	30.1	37.482	335	8.0455e-53	49735000
533	122;123;1354;1740;1944;2322;2695;2763;3200;3326;3549;3636			IPI00299573;IPI00397676;IPI00478896;IPI00642454	IPI00299573;IPI00397676;IPI00478896	12;11;10;5	12;11;10;5	12;11;10;5	60S ribosomal protein L7a;PLA-X polypeptide;Surfeit locus protein 3;cDNA FLJ78489, highly similar to Homo sapiens ribosomal protein L7a (RPL7A), mRNA;cDNA, FLJ92002, Homo sapiens ribosomal protein L7a (RPL7A), mRNA;Ribosomal protein L7a;Ribosomal protein L7a, isoform CRA_c	RPL7A;SURF3;SURF-3;hCG_2032998;RP11-244N20.10-009;RP11-244N20.10-004	60S ribosomal protein L7a;30 kDa protein;Ribosomal protein L7a	P62424;Q5T8U4;Q5T8U3	4	12	12	12	35.3	35.3	35.3	29.995	266	2.6924e-58	48742000
709	237;712;1052;1260;1575;2110;2200;3277;3399;3403;3409;3593	388	190	IPI00784154;IPI00917575;IPI00880053;IPI00915941;IPI00917983;IPI00916653;IPI00076042;IPI00917686;IPI00923547;IPI00916167	IPI00784154;IPI00917575;IPI00880053	12;10;6;5;5;3;2;2;1;1	12;10;6;5;5;3;2;2;1;1	12;10;6;5;5;3;2;2;1;1	60 kDa chaperonin;60 kDa heat shock protein, mitochondrial;Chaperonin 60;Heat shock protein 60;HuCHA60;Mitochondrial matrix protein P1;P60 lymphocyte protein;Mitochondrial heat shock 60kD protein 1 variant 1;cDNA FLJ54912, highly similar to 60 kDa heat shock protein, mitochondrial;cDNA FLJ51028, highly similar to 60 kDa heat shock protein, mitochondrial;cDNA FLJ54373, highly similar to 60 kDa hea…	HSP60;HSPD1	60 kDa heat shock protein, mitochondrial;cDNA FLJ51046, highly similar to 60 kDa heat shock protein, mitochondrial;60 kDa chaperonin	P10809;B3GQS7;B7Z4F6;B7Z532;B7Z597;Q53QD5;Q96RI4;B7Z5E7;C9JCQ4;B9VP19;B9VPB4	10	12	12	12	24.6	24.6	24.6	61.054	573	1.0971e-66	19837000
612	40;54;55;120;155;162;163;168;173;179;219;268;290;308;329;356;358;400;403;430;461;484;485;657;710;711;733;734;735;765;800;804;805;913;968;1019;1110;1266;1267;1268;1271;1272;1277;1284;1285;1333;1379;1446;1524;1606;1607;1642;1657;1665;1681;1687;1689;1691;1699;1702;1706;1710;1718;1724;1738;1741;1742;1801;1805;1813;1845;1934;1935;2015;2065;2069;2080;2081;2086;2089;2201;2209;2235;2269;2337;2347;2368;23…	142;153;156;158;335;336;337;338;339;340;341;342;343;344;345;346;347;348;349;350;351	70;141;150;372;491;593;596;655;686;899;930;969;1004;1056;1218;1538;1565;1593;1675;1773;1877	IPI00790503;IPI00397526;IPI00479307;IPI00930228;IPI00927614;IPI00013272;IPI00220522;IPI00927117;IPI00514201	IPI00790503;IPI00397526;IPI00479307	136;136;134;2;1;1;1;1;1	122;122;120;2;1;1;1;1;1	112;112;110;2;1;1;1;1;0	Cellular myosin heavy chain, type B;Myosin heavy chain 10;Myosin heavy chain, non-muscle IIb;Myosin-10;Non-muscle myosin heavy chain B;Non-muscle myosin heavy chain IIb;MYH10 protein;MYH10 variant protein;Nonmuscle myosin II heavy chain-B;Myosin, heavy chain 10, non-muscle;Nonmuscle myosin heavy chain IIB	MYH10;MYH10 variant protein	Isoform 3 of Myosin-10;Isoform 1 of Myosin-10;Isoform 2 of Myosin-10	P35580-3;P35580;B2RWP9;Q4LE45;P35580-1;Q6PK16;Q9BWG0;Q9UMG3;P35580-2;Q149N4;Q15753;Q9UE82	9	136	122	112	58.1	52.6	48.6	231.37	1997	0	1530800000
418	996;1603;1836;2260;2723;2809;2969;3411;3417;3647;3752;3805	124;257	352;370	IPI00215637;IPI00293616;IPI00910433;IPI00908506;IPI00909544;IPI00646152;IPI00647597;IPI00071483;IPI00953956;IPI00456933;IPI00954025;IPI00909282	IPI00215637;IPI00293616;IPI00910433;IPI00908506	12;9;9;6;3;2;2;1;1;1;1;1	11;8;8;5;3;2;2;1;1;1;1;1	11;8;8;5;3;2;2;1;1;1;1;1	ATP-dependent RNA helicase DDX3X;DEAD box protein 3, X-chromosomal;DEAD box, X isoform;Helicase-like protein 2;cDNA FLJ76819, highly similar to Homo sapiens DEAD (Asp-Glu-Ala-Asp) box polypeptide 3, X-linked (DDX3X), transcript variant 2, mRNA;DEAD (Asp-Glu-Ala-Asp) box polypeptide 3, X-linked;HCG19318, isoform CRA_a;cDNA FLJ60399, highly similar to ATP-dependent RNA helicase DDX3X (EC 3.6.1.-);D…	DBX;DDX3;DDX3X;hCG_19318;RP1-169I5.3-001;DBY;DDX3Y	ATP-dependent RNA helicase DDX3X;ATP-dependent RNA helicase DDX3Y;cDNA FLJ60675, highly similar to ATP-dependent RNA helicase DDX3X;cDNA FLJ53122, highly similar to ATP-dependent RNA helicase DDX3Y	O00571;A8K538;B4E3E8;B5BTY4;Q59GX6;Q5S4N1;O15523;B4DK29;B4DXX7;B4E010;B4DLU5;B4E132	12	12	11	11	19.9	18.3	18.3	73.243	662	5.7364e-41	11230000
625	45;192;234;644;693;694;753;1248;1308;1395;1881;2115;2416;2730;2889;2934;3187;3726;3728	353;354	93;466	IPI00414676;IPI00555614;IPI00515119;IPI00640129;IPI00455599;IPI00746291;IPI00514027;IPI00411633	IPI00414676	19;9;5;5;4;4;3;2	12;5;3;3;3;2;2;2	11;4;3;3;2;2;1;2	Heat shock 84 kDa;Heat shock protein HSP 90-beta;cDNA FLJ77842;cDNA FLJ53619, highly similar to Heat shock protein HSP 90-beta;cDNA FLJ54023, highly similar to Heat shock protein HSP 90-beta;HSP90AB1 protein;cDNA: FLJ21717 fis, clone COL10322	HSP90AB1;HSP90B;HSPC2;HSPCB	Heat shock protein HSP 90-beta	P08238;A8K3W9;B4DGL0;B4DMA2;Q6PK50;Q9H6X9	8	19	12	11	26.9	18	16.3	83.263	724	9.0116e-81	24792000
568	142;283;323;725;1022;1313;1330;2626;3467;3815;3816			IPI00790342;IPI00329389;IPI00867533;IPI00789282	IPI00790342;IPI00329389;IPI00867533	11;11;11;3	11;11;11;3	11;11;11;3	60S ribosomal protein L6;Neoplasm-related protein C140;Tax-responsive enhancer element-binding protein 107	RPL6;TXREB1	60S ribosomal protein L6;60S ribosomal protein L6;60S ribosomal protein L6	B2R4K7;Q9HBB3;Q02878;B4DRX3;Q8N5Z7;Q8TBK5	4	11	11	11	38.1	38.1	38.1	32.872	289	1.9478e-33	34085000
375	144;1258;1627;1749;1886;2592;2880;3415;3439;3612;3685	214;215	75;167	IPI00069750;IPI00100716;IPI00856076;IPI00797595;IPI00855912;IPI00788826	IPI00069750;IPI00100716;IPI00856076;IPI00797595;IPI00855912;IPI00788826	11;11;11;11;11;11	11;11;11;11;11;11	11;11;11;11;11;11	60 kDa poly(U)-binding-splicing factor;FUSE-binding protein-interacting repressor;Poly(U)-binding-splicing factor PUF60;Ro-binding protein 1;Siah-binding protein 1	FIR;PUF60;ROBPI;SIAHBP1	Isoform 1 of Poly(U)-binding-splicing factor PUF60;Isoform 2 of Poly(U)-binding-splicing factor PUF60;Isoform 5 of Poly(U)-binding-splicing factor PUF60;Isoform 3 of Poly(U)-binding-splicing factor PUF60;Isoform 6 of Poly(U)-binding-splicing factor PUF60;I	Q9UHX1-1;Q9UHX1;Q9UHX1-2;Q9UHX1-5;Q9UHX1-3;Q9UHX1-6;Q9UHX1-4	6	11	11	11	21.6	21.6	21.6	59.875	559	5.4432e-37	14397000
661	297;433;477;722;948;1257;1962;2064;2334;3006;3762	367	534	IPI00883857;IPI00479217;IPI00644224;IPI00644079;IPI00915829	IPI00883857;IPI00479217;IPI00644224;IPI00644079;IPI00915829	11;11;11;10;8	11;11;11;10;8	11;11;11;10;8	Heterogeneous nuclear ribonucleoprotein U;p120;pp120;Scaffold attachment factor A;cDNA FLJ44920 fis, clone BRAMY3011501, highly similar to Heterogeneous nuclear ribonucleoprotein U;Heterogeneous nuclear ribonucleoprotein U (Scaffold attachment factor A);cDNA FLJ54020, highly similar to Heterogeneous nuclear ribonucleoprotein U;HNRPU protein;Heterogeneous nuclear ribonucleoprotein U (Scaffold atta…	HNRNPU;HNRPU;SAFA;U21.1;RP11-11N7.3-002;RP11-11N7.3-003;RP11-11N7.3-004;hCG_22289	Isoform Long of Heterogeneous nuclear ribonucleoprotein U;Isoform Short of Heterogeneous nuclear ribonucleoprotein U;cDNA FLJ54020, highly similar to Heterogeneous nuclear ribonucleoprotein U;HNRPU protein;Heterogeneous nuclear ribonucleoprotein U	Q00839-1;Q00839;B3KX72;Q5RI17;Q00839-2;Q9UEL2;B4DLR3;Q5RI18;Q96BA7;Q5RI19;Q7Z4Q5	5	11	11	11	17.6	17.6	17.6	90.583	825	9.6315e-50	22101000
124	159;595;681;684;938;1002;1094;1598;1660;2321;2373;2499;2525;3779	101	202	IPI00008524;IPI00909378;IPI00410017;IPI00796945;IPI00794246;IPI00301154;IPI00556259;IPI00306870;IPI00432527;IPI00790842;IPI00217142	IPI00008524;IPI00909378;IPI00410017;IPI00796945;IPI00794246;IPI00301154	14;14;13;12;11;9;4;3;2;2;1	14;14;13;12;11;9;4;3;2;2;1	11;11;10;9;9;7;3;3;2;1;1	Polyadenylate-binding protein 1;cDNA FLJ57246, highly similar to Poly(A)-binding protein 1;cDNA FLJ59219, highly similar to Poly(A)-binding protein 1;cDNA FLJ37875 fis, clone BRSSN2018771, highly similar to Poly(A)-binding protein 1;Polyadenylate-binding protein 3;Testis-specific poly(A)-binding protein;PABP3;Poly(A) binding protein, cytoplasmic 3;cDNA, FLJ93858, highly similar to Homo sapiens po…	PAB1;PABP1;PABPC1;PABPC2;PABP3;PABPC3;PABPL3;hCG_1774619;RP11-165I9.5-001	Isoform 1 of Polyadenylate-binding protein 1;cDNA FLJ59219, highly similar to Poly(A)-binding protein 1;Isoform 2 of Polyadenylate-binding protein 1;cDNA FLJ37875 fis, clone BRSSN2018771, highly similar to Poly(A)-binding protein 1;36 kDa protein;Polyadeny	P11940-1;P11940;B4DZW4;B4DQX0;P11940-2;B3KT93;Q9H361;Q2VIP3;Q3ZCS4;Q5VX58	11	14	14	11	19.3	19.3	16.4	70.67	636	1.9239e-36	14916000
724	135;1349;1717;1737;2293;2348;2349;2624;3252;3407;3715			IPI00867509;IPI00943173;IPI00798401;IPI00797709	IPI00867509;IPI00943173;IPI00798401	11;11;10;5	11;11;10;5	11;11;10;5	Coronin-1C_i2 protein;Coronin-1C_i3 protein;cDNA FLJ13143 fis, clone NT2RP3003230, highly similar to Coronin-1C;Coronin, actin binding protein, 1C variant;Coronin-1C;Coronin-3;hCRNN4;cDNA FLJ51205, highly similar to Coronin-1C;cDNA, FLJ79403, highly similar to Coronin-1C;cDNA, FLJ78964, highly similar to Coronin-1C;cDNA FLJ50992, highly similar to Coronin-1C	CORO1C;CRNN4	Coronin-1C_i3 protein;Coronin-1C;cDNA FLJ50992, highly similar to Coronin-1C	A7MAP0;A7MAP1;B3KN06;Q53G58;Q59EA2;Q9ULV4;B4E3S0;B7Z9V0;B4DMH3	4	11	11	11	20.1	20.1	20.1	58.947	527	3.2539e-68	39427000
42	1200;1201;1202;1217;1218;1289;1290;2685;2687;2689;3723			IPI00398625;CON__Q86YZ3	IPI00398625;CON__Q86YZ3	11;11	11;11	11;11	Hornerin	HRNR;S100A18	Hornerin;>Q86YZ3 SWISS-PROT:Q86YZ3 Tax_Id=9606 Gene_Symbol=HRNR Hornerin	Q86YZ3;Q5DT20;Q5W8V9	2	11	11	11	11.2	11.2	11.2	282.39	2850	8.2184e-110	29655000			+
340	221;788;945;1198;2060;2301;2794;3228;3283;3351;3721	202	448	IPI00029601;IPI00062884;IPI00746806;IPI00792087;IPI00791680	IPI00029601;IPI00062884;IPI00746806;IPI00792087	11;10;9;7;3	11;10;9;7;3	11;10;9;7;3	Amplaxin;Oncogene EMS1;Src substrate cortactin;Cortactin isoform a variant;Cortactin;cDNA FLJ34459 fis, clone HLUNG2002916, highly similar to SRC SUBSTRATE CORTACTIN;cDNA FLJ77423, highly similar to Homo sapiens cortactin (CTTN), transcript variant 2, mRNA;Cortactin, isoform CRA_c;cDNA FLJ54828, highly similar to Src substrate cortactin;Cortactin, isoform CRA_a;CTTN protein;Putative uncharacteriz…	CTTN;EMS1;hCG_23463	Src substrate cortactin;cortactin isoform b;Cortactin, isoform CRA_a;Putative uncharacterized protein CTTN	Q14247;Q53HG7;Q76MU0;B3KRK4;Q96H99;B4E358;Q8N707;A8MUA4	5	11	11	11	25.1	25.1	25.1	61.585	550	5.5624e-30	13100000
555	161;585;1090;1191;1604;1852;2745;2790;2803;3373;3689	300	40	IPI00304692;IPI00939558;IPI00816796;IPI00061178;IPI00552938;IPI00938339;IPI00004450;IPI00936309;IPI00643486;IPI00167369	IPI00304692;IPI00939558;IPI00816796	11;10;10;5;4;3;2;2;2;1	11;10;10;5;4;3;2;2;2;1	11;10;10;5;4;3;2;2;2;1	Glycoprotein p43;Heterogeneous nuclear ribonucleoprotein G;Heterogeneous nuclear ribonucleoprotein G, N-terminally processed;RNA-binding motif protein, X chromosome;cDNA FLJ54953, highly similar to Heterogeneous nuclear ribonucleoprotein G;cDNA FLJ34201 fis, clone FCBBF3019714, highly similar to HETEROGENEOUS NUCLEAR RIBONUCLEOPROTEIN G;cDNA FLJ38696 fis, clone KIDNE2001931, highly similar to HET…	HNRPG;RBMX;RBMXP1	Heterogeneous nuclear ribonucleoprotein G;cDNA FLJ34201 fis, clone FCBBF3019714, highly similar to HETEROGENEOUS NUCLEAR RIBONUCLEOPROTEIN G;cDNA FLJ38696 fis, clone KIDNE2001931, highly similar to HETEROGENEOUS NUCLEAR RIBONUCLEOPROTEIN G	P38159;B4E352;B3KRG5;Q8N8Y7	10	11	11	11	28.4	28.4	28.4	42.331	391	1.3377e-29	22085000
76	0;240;1410;1690;1780;2255;2484;2519;2667;2960	71;72	281;284	IPI00003918;IPI00795303;IPI00908662;IPI00908376;IPI00793341;IPI00878133;IPI00794736;IPI00794087;IPI00792159;IPI00953651	IPI00003918;IPI00795303;IPI00908662	10;9;5;4;4;3;3;3;1;1	10;9;5;4;4;3;3;3;1;1	10;9;5;4;4;3;3;3;1;1	60S ribosomal protein L1;60S ribosomal protein L4;cDNA FLJ56689, highly similar to 60S ribosomal protein L4;Ribosomal protein L4 variant;cDNA FLJ50996, highly similar to 60S ribosomal protein L4;cDNA FLJ50994, moderately similar to 60S ribosomal protein L4	RPL1;RPL4	60S ribosomal protein L4;cDNA FLJ50996, highly similar to 60S ribosomal protein L4;cDNA FLJ50994, moderately similar to 60S ribosomal protein L4	P36578;B4DFI6;Q53G74;Q59GY2;B4DMJ6;B4DMJ2	10	10	10	10	27.4	27.4	27.4	47.697	427	1.309e-20	14045000
491	759;1405;1450;1729;1851;2096;2717;2755;2978;2997			IPI00221088;IPI00478327;IPI00954541;IPI00925580;IPI00879238;IPI00847192;IPI00647546;IPI00853062;IPI00879512	IPI00221088;IPI00478327;IPI00954541;IPI00925580;IPI00879238;IPI00847192;IPI00647546	10;8;7;7;7;7;5;2;2	10;8;7;7;7;7;5;2;2	10;8;7;7;7;7;5;2;2	40S ribosomal protein S9;Ribosomal protein S9;Ribosomal protein S9, isoform CRA_a;cDNA FLJ61636, highly similar to 40S ribosomal protein S9;Putative uncharacterized protein RPS9;Ribosomal protein S9, isoform CRA_e;Ribosomal protein S9, isoform CRA_c;RPS9 protein	RPS9;hCG_2009111;XXbac-BCX105G6.6-001;XXbac-BPG111L9.6-001	40S ribosomal protein S9;Similar to 40S ribosomal protein S9;cDNA FLJ61636, highly similar to 40S ribosomal protein S9;Ribosomal protein S9, isoform CRA_e;Ribosomal protein S9, isoform CRA_c;RPS9 protein (Fragment);16 kDa protein	P46781;A9C4C1;B7Z732;C9JM19;B5MCT8;A5D904	9	10	10	10	37.6	37.6	37.6	22.591	194	2.4775e-23	21558000
180	104;1282;1365;1530;1629;1630;2103;2726;3454;3496	113	71	IPI00013296;IPI00397609;IPI00790711;IPI00894147	IPI00013296;IPI00397609;IPI00790711	10;7;7;2	10;7;7;2	10;7;7;2	40S ribosomal protein S18;Ke-3;Ribosomal protein S18;Ribosomal protein S18, isoform CRA_b	D6S218E;RPS18;DADB-159G18.1-001;DAMC-227D19.3-001;DAQB-314F24.10-001;hCG_1640167;XXbac-BCX165D10.12-001;XXbac-BPG185D15.7-001	40S ribosomal protein S18;18 kDa protein;17 kDa protein	P62269;Q5SUJ3	4	10	10	10	44.7	44.7	44.7	17.718	152	9.0653e-61	156770000
183	514;1170;2038;2168;2430;2445;2940;3053;3125;3340	114	1474	IPI00013452;IPI00909383	IPI00013452;IPI00909383	10;7	10;7	10;7	Bifunctional aminoacyl-tRNA synthetase;Cell proliferation-inducing gene 32 protein;Glutamate--tRNA ligase;Glutamyl-tRNA synthetase;Proline--tRNA ligase;Prolyl-tRNA synthetase;cDNA FLJ58269, highly similar to Bifunctional aminoacyl-tRNA synthetase;EPRS protein;cDNA FLJ56021, highly similar to Bifunctional aminoacyl-tRNA synthetase[Includes: Glutamyl-tRNA synthetase (EC 6.1.1.17)	EPRS;GLNS;PARS;PIG32;QARS;QPRS	Bifunctional aminoacyl-tRNA synthetase;cDNA FLJ56021, highly similar to Bifunctional aminoacyl-tRNA synthetase[Includes: Glutamyl-tRNA synthetase (Fragment)	P07814;B4DP50;Q3KQZ8;B4DKX5	2	10	10	10	9.1	9.1	9.1	170.6	1512	3.6811e-27	6121600
393	127;252;261;512;1821;2023;2426;2444;2501;3780	221	181	IPI00163085;IPI00642249;IPI00644547	IPI00163085;IPI00642249	10;5;3	10;5;3	10;5;3	Angiomotin;Putative uncharacterized protein AMOT	AMOT;KIAA1071	Isoform 1 of Angiomotin;Putative uncharacterized protein AMOT	Q4VCS5-1;Q4VCS5;A6NP16	3	10	10	10	11.4	11.4	11.4	118.08	1084	7.162e-41	7033100
706	372;1005;1060;1099;1948;2234;2958;3279;3431;3652			IPI00783271;IPI00917568;IPI00917844;IPI00917676	IPI00783271	10;3;3;3	10;3;3;3	10;3;3;3	130 kDa leucine-rich protein;GP130;Leucine-rich PPR motif-containing protein, mitochondrial;cDNA FLJ60080, highly similar to 130 kDa leucine-rich protein (LRP 130)	LRP130;LRPPRC	Leucine-rich PPR motif-containing protein, mitochondrial	P42704;B4DSR0	4	10	10	10	7.1	7.1	7.1	157.9	1394	3.8228e-22	2670000
609	577;647;1095;1104;1108;1398;1863;2399;2498;2572;3169	331;332	193;327	IPI00396378;IPI00916517;IPI00414696;IPI00939959	IPI00396378;IPI00916517;IPI00414696	11;11;10;1	11;11;10;1	10;10;9;0	Heterogeneous nuclear ribonucleoproteins A2/B1;Putative uncharacterized protein HNRNPA2B1	HNRNPA2B1;HNRPA2B1	Isoform B1 of Heterogeneous nuclear ribonucleoproteins A2/B1;Putative uncharacterized protein HNRNPA2B1;Isoform A2 of Heterogeneous nuclear ribonucleoproteins A2/B1	P22626-1;P22626;B8ZZ37;P22626-2	4	11	11	10	35.7	35.7	35.7	37.429	353	9.8739e-59	26685000
628	350;375;439;495;1238;2559;2944;3059;3197;3202	355	258	IPI00418169;IPI00455315;IPI00334627;IPI00797556;IPI00909509;IPI00903334;IPI00798111;IPI00795925	IPI00418169;IPI00455315;IPI00334627;IPI00797556;IPI00909509	10;10;8;7;7;4;2;1	10;10;8;7;7;4;2;1	10;10;8;7;7;4;2;1	Annexin A2;Annexin II;Annexin-2;Calpactin I heavy chain;Calpactin-1 heavy chain;Chromobindin-8;Lipocortin II;p36;Placental anticoagulant protein IV;Protein I;Annexin A2 pseudogene 2;Lipocortin II pseudogene;Putative annexin A2-like protein;cDNA FLJ59138, highly similar to Annexin A2	ANX2;ANX2L4;ANXA2;CAL1H;LPC2D;ANX2L2;ANX2P2;ANXA2P2;LPC2B	Isoform 2 of Annexin A2;Isoform 1 of Annexin A2;Putative annexin A2-like protein;24 kDa protein;cDNA FLJ59138, highly similar to Annexin A2	P07355-2;P07355;P07355-1;A6NMY6;B4DNH8	8	10	10	10	29.4	29.4	29.4	40.411	357	3.0244e-25	7659400
611	701;878;1439;1693;2054;2233;2639;2699;3039;3819	334	155	IPI00396485;IPI00472724;IPI00180730;IPI00025447;IPI00014424;IPI00940393;IPI00556204;IPI00941522;IPI00938077;IPI00879622;IPI00382804;IPI00878103;IPI00431701;IPI00431441;IPI00935896	IPI00396485;IPI00472724;IPI00180730;IPI00025447;IPI00014424;IPI00940393	10;10;7;7;6;6;4;4;3;3;2;2;1;1;1	10;10;7;7;6;6;4;4;3;3;2;2;1;1;1	10;10;7;7;6;6;4;4;3;3;2;2;1;1;1	Elongation factor 1-alpha 1;Elongation factor Tu;Eukaryotic elongation factor 1 A-1;Leukocyte receptor cluster member 7;Elongation factor 1-alpha;Eukaryotic translation elongation factor 1 alpha;cDNA FLJ54032, highly similar to Elongation factor 1-alpha 1;Eukaryotic elongation factor 1 A-like 3;Putative elongation factor 1-alpha-like 3;Eukaryotic translation elongation factor 1 alpha 1;EEF1A1 pro…	EEF1A;EEF1A1;EF1A;LENG7;EEF1A1L14;PTI-1;hCG_2033271;RP11-505P4.2-001;EEF1AL3;RP11-505P4.2-015;RP11-505P4.2-003;EEF1A2;EEF1AL;STN	Elongation factor 1-alpha 1;Putative elongation factor 1-alpha-like 3;Similar to Elongation factor 1-alpha 1;Elongation factor 1-alpha;Elongation factor 1-alpha 2;Elongation factor 1-alpha	P68104;A8K9C4;A9X7H1;B4DV42;B4E2C5;Q16577;Q53G85;Q53G89;Q53GA1;Q53GE9;Q53HM9;Q53HQ7;Q53HR1;Q53HR5;Q6IPN6;Q6IPS9;Q6IPT9;Q8IUB0;Q96RE1;Q9H2I7;Q9NZS6;Q5VTE0;Q5JR01;A6PW80;Q2F837;Q504Z0;Q6IQ15;Q6P082;Q6P4C9;Q8TBL1;Q96C29;Q96CD8;Q96EB3;Q05639;B4DNE0	15	10	10	10	20.6	20.6	20.6	50.14	462	3.9996e-35	188190000
364	314;419;598;639;760;761;1012;1175;1678;2034	210;211;212;213	30;45;62;135	IPI00604523;IPI00033494;IPI00220573;IPI00719669;IPI00921274;IPI00220278;IPI00642780;IPI00030929;IPI00376572;IPI00888438;IPI00647211	IPI00604523;IPI00033494;IPI00220573;IPI00719669;IPI00921274;IPI00220278;IPI00642780	10;10;10;9;9;6;5;3;2;2;1	10;10;10;9;9;6;5;3;2;2;1	10;10;10;9;9;6;5;3;2;2;1	Myosin regulatory light chain MRCL3 variant;MLC-2A;Myosin regulatory light chain 12B;Myosin regulatory light chain 20 kDa;Myosin regulatory light chain 2-B, smooth muscle isoform;Myosin regulatory light chain MRLC2;SHUJUN-1;MLC-2B;Myosin regulatory light chain 12A;Myosin regulatory light chain 2, nonsarcomeric;Myosin regulatory light chain MRLC3;Myosin RLC;Myosin regulatory light chain;cDNA FLJ76…	MRLC2;MYL12B;MYLC2B;MLCB;MRLC3;MYL12A;RLC;hCG_2045956;MRCL3;MLC2;MRLC1;MYL9;MYRL2	Myosin regulatory light chain MRCL3 variant;Myosin regulatory light chain 12B;Myosin regulatory light chain 12A;Myosin regulatory light chain;myosin regulatory light chain MRCL2 isoform B;Myosin regulatory light polypeptide 9;13 kDa protein	Q53HL1;O14950;P19105;Q2F834;Q53X45;C9JKZ0;P24844;Q6IBG1;Q71U02	11	10	10	10	49.7	49.7	49.7	20.457	177	2.1343e-112	668440000
591	383;616;1041;1117;2205;2435;2538;2539;3045;3488;3673			IPI00385649;IPI00382787;IPI00909323;IPI00396561;IPI00925939;IPI00925516;IPI00927178;IPI00927400;IPI00926752;IPI00926982	IPI00385649;IPI00382787;IPI00909323;IPI00396561;IPI00925939;IPI00925516	11;11;11;10;9;6;3;2;2;1	11;11;11;10;9;6;3;2;2;1	10;10;10;9;9;5;3;2;2;1	Leucine-rich repeat and calponin homology domain-containing protein 3;cDNA FLJ50003, highly similar to Homo sapiens leucine-rich repeats and calponin homology (CH) domain containing 3 (LRCH3), mRNA;cDNA FLJ31257 fis, clone KIDNE2005676, highly similar to Homo sapiens leucine-rich repeats and calponin homology (CH) domain containing 3 (LRCH3), mRNA;cDNA FLJ61518, highly similar to Homo sapiens leu…	LRCH3	Isoform 2 of Leucine-rich repeat and calponin homology domain-containing protein 3;Isoform 1 of Leucine-rich repeat and calponin homology domain-containing protein 3;cDNA FLJ61518, highly similar to Homo sapiens leucine-rich repeats and calponin homology (	Q96II8-2;Q96II8;B4DEQ7;Q96II8-1;B3KP65;B4E0T7;Q96II8-3;B4DU23	10	11	11	10	17.3	17.3	16.3	89.115	803	2.6955e-92	13524000
25	106;324;325;490;494;543;544;718;1262;1332;1457;1458;1620;1644;1809;2283;2581;2582;3056;3255;3329;3330;3770	36;37;38;39;40;41;42	44;82;123;153;190;305;325	IPI00894498;IPI00021439;CON__P60712;IPI00021440;IPI00930226;IPI00894365;IPI00790339;IPI00796881;IPI00942659;IPI00739539;IPI00479743;IPI00887316;IPI00893981;IPI00894523;IPI00740545;IPI00935352;IPI00888712;IPI00930066;IPI00893604;IPI00738655;IPI00807522;IPI00555733;IPI00917545;IPI00555809;IPI00937995;IPI00556391;IPI00556300;IPI00876919;IPI00942939;IPI00954247;IPI00748022;IPI00954450;IPI00893501;IPI…	IPI00894498;IPI00021439;CON__P60712;IPI00021440;IPI00930226;IPI00894365	23;23;23;23;22;22;10;10;10;8;8;8;8;8;7;7;7;7;6;5;4;3;3;2;2;2;2;2;2;2;2;2;2;1;1;1;1;1;1;1	23;23;23;23;22;22;10;10;10;8;8;8;8;8;7;7;7;7;6;5;4;3;3;2;2;2;2;2;2;2;2;2;2;1;1;1;1;1;1;1	10;10;10;10;9;9;3;3;3;2;2;2;1;1;2;2;2;2;0;2;2;2;0;1;0;1;0;0;0;0;0;0;2;0;0;0;0;0;0;0	Beta-actin;Beta actin variant;Actin, cytoplasmic 1;Actin, cytoplasmic 1, N-terminally processed;cDNA FLJ55253, highly similar to Actin, cytoplasmic 1;cDNA, FLJ79260, highly similar to Actin, cytoplasmic 2;HCG15971, isoform CRA_a;PS1TP5-binding protein 1;Actin-like protein;ACTG1 protein;Putative uncharacterized protein;Actin, cytoplasmic 2;Actin, cytoplasmic 2, N-terminally processed;Gamma-actin;c…	ACTB;hCG_15971;PS1TP5BP1;ACT;ACTG1;ACTG	Beta actin variant (Fragment);Actin, cytoplasmic 1;>P60712 SWISS-PROT:P60712 (Bos taurus) Actin, cytoplasmic 1;Actin, cytoplasmic 2;cDNA FLJ57283, highly similar to Actin, cytoplasmic 2;cDNA FLJ52842, highly similar to Actin, cytoplasmic 1	A1E282;Q53GK6;P60709;B4DW52;B7ZAP6;Q1KLZ0;Q53G76;Q53G99;Q562L5;Q562L6;Q562L9;Q562M3;Q562M5;Q562N0;Q562N2;Q562N8;Q562P0;Q562R8;Q562S0;Q562U1;Q562U2;Q562V5;Q562X9;Q562Y6;Q562Y8;Q562Z4;Q562Z6;Q562Z7;Q6PJ43;Q8WVW5;P60712;P63261;B4E3A4;A4UCT3;A5GZ75;B3KWQ3;B4DVQ0;B4E335;Q96DE1;Q96FU6;Q9UE89;Q9UMN3	40	23	23	10	65.6	65.6	37.9	41.722	375	0	11648000000			+
60	449			IPI00002657;IPI00295469;IPI00030532;IPI00219842;IPI00645310;IPI00384746;IPI00219004;IPI00059186;IPI00332395;IPI00797947;IPI00334276;IPI00024403;IPI00793395;IPI00797798	IPI00002657;IPI00295469;IPI00030532;IPI00219842;IPI00645310;IPI00384746;IPI00219004;IPI00059186;IPI00332395;IPI00797947;IPI00334276;IPI00024403;IPI00793395;IPI00797798	1;1;1;1;1;1;1;1;1;1;1;1;1;1	1;1;1;1;1;1;1;1;1;1;1;1;1;1	1;1;1;1;1;1;1;1;1;1;1;1;1;1	Copine VII;Copine-7;Copine VI;Copine-6;Neuronal-copine;cDNA FLJ43205 fis, clone FEBRA2009185, highly similar to Copine-6;Copine VI (Neuronal), isoform CRA_a;cDNA FLJ55997, highly similar to Copine-6;Copine V;Copine-5;Putative uncharacterized protein DKFZp666C234;Copine V, isoform CRA_d;CPNE5 protein;Copine IV;Copine-4;Copine-8;cDNA FLJ56085, highly similar to Copine-4;Copine II;Copine-2;cDNA FLJ7…	CPNE7;CPNE6;hCG_40173;CPNE5;KIAA1599;DKFZp666C234;hCG_15370;CPNE4;CPNE2;CPNE8;CPNE9;hCG_2039467;CPN3;CPNE3;KIAA0636	Isoform 1 of Copine-7;cDNA FLJ55997, highly similar to Copine-6;Copine-5;Isoform 2 of Copine-4;Copine II;Copine-8;Isoform 2 of Copine-7;Isoform 1 of Copine-4;copine-like protein;Putative uncharacterized protein CPNE9;cDNA FLJ25727 fis, clone TST05479;Copin	Q9UBL6-1;Q9UBL6;O95741;B3KWK1;B7Z1M3;Q9HCH3;Q658T3;Q7Z6C8;Q96A23-2;Q96A23;B7Z370;Q96FN4;A8K8A4;B2RD40;Q719H8;Q86YQ8;Q9UBL6-2;Q96A23-1;A1L430;A8MSP8;Q8N7E6;O75131;Q05DL8;Q86VY2;Q4G168	14	1	1	1	1.4	1.4	1.4	70.293	633	0.010378	118330
595	881			IPI00917228;IPI00917401;IPI00916962;IPI00827535;IPI00455510;IPI00479214;IPI00412977;IPI00943280;IPI00916480;IPI00737372;IPI00930258;IPI00384653;IPI00883934	IPI00917228;IPI00917401;IPI00916962;IPI00827535;IPI00455510;IPI00479214;IPI00412977;IPI00943280;IPI00916480;IPI00737372;IPI00930258;IPI00384653;IPI00883934	1;1;1;1;1;1;1;1;1;1;1;1;1	1;1;1;1;1;1;1;1;1;1;1;1;1	1;1;1;1;1;1;1;1;1;1;1;1;1	Putative uncharacterized protein PTMA;Prothymosin alpha;Thymosin alpha-1;Prothymosin alpha protein;Prothymosin, alpha;cDNA, FLJ94794, highly similar to Homo sapiens prothymosin, alpha (gene sequence 28) (PTMA), mRNA;Prothymosin, alpha (Gene sequence 28) variant;Putative uncharacterized protein PTMAP7;PTMA protein;Novel protein similar to prothymosin, alpha (PTMA);Prothymosin a14	PTMA;TMSA;PTMAP7;RP11-193G17.1-001	Putative uncharacterized protein PTMA;Putative uncharacterized protein PTMA;Putative uncharacterized protein PTMA;Isoform 1 of Prothymosin alpha;Isoform 2 of Prothymosin alpha;Novel protein similar to prothymosin, alpha;Prothymosin alpha;Prothymosin alpha;	C9J0D0;B8ZZW7;B8ZZA1;P06454-1;P06454;Q86YS2;Q8TBK9;P06454-2;Q15200;Q15204;Q53S24;Q7KZ52;Q5VYG3;Q15202;Q15254;B8ZZQ6;Q9NYD3;Q9UMZ1;Q15203	13	1	1	1	6.8	6.8	6.8	15.747	148	0.0089445	545710
313	110;1312;3599			IPI00291764;IPI00026272;IPI00255316;IPI00216456;IPI00216457;IPI00031562;IPI00339274;IPI00220855;IPI00081836;IPI00552873;IPI00930144	IPI00291764;IPI00026272;IPI00255316;IPI00216456;IPI00216457;IPI00031562;IPI00339274;IPI00220855;IPI00081836;IPI00552873;IPI00930144	3;3;3;3;3;3;3;3;3;3;2	3;3;3;3;3;3;3;3;3;3;2	1;1;1;1;1;1;1;1;1;1;1	Histone H2A type 1;Histone H2A/p;Histone H2A;Histone H2A type 1-B/E;Histone H2A.2;Histone H2A/a;Histone H2A/m;Histone H2A type 1-D;Histone H2A.3;Histone H2A/g;Histone H2A type 1-C;Histone H2A/l;Histone H2A type 2-A;Histone H2A/o;Histone H2A type 3;Histone H2A type 2-C;Histone H2A/q;Histone H2A-GL101;Histone H2A.J;Histone H2A type 1-H;Histone H2A/s;Histone H2A type 1-J;Histone H2A/e	H2AFC;H2AFD;H2AFI;H2AFN;H2AFP;HIST1H2AG;HIST1H2AI;HIST1H2AK;HIST1H2AL;HIST1H2AM;hCG_1640463;hCG_1640467;hCG_1641458;hCG_1643754;hCG_1743060;H2AFA;H2AFM;HIST1H2AB;HIST1H2AE;hCG_1640984;hCG_1787383;H2AFG;HIST1H2AD;H2AFL;HIST1H2AC;H2AFO;HIST2H2AA;HIST2H2AA3;HIST2H2AA4;HIST3H2A;H2AFQ;HIST2H2AC;H2AFJ;HIST1H2AH;hCG_1640359;H2AFE;HIST1H2AJ	Histone H2A type 1;Histone H2A type 1-B/E;Histone H2A type 1-D;Histone H2A type 1-C;Histone H2A type 2-A;Histone H2A type 3;Histone H2A type 2-C;Isoform 1 of Histone H2A.J;Histone H2A type 1-H;Histone H2A type 1-J;Histone H2A	P0C0S8;A4FTV9;P04908;B2R5B3;B2R5B6;Q08AJ9;P20671;Q93077;Q6FI13;Q7L7L0;Q16777;Q9BTM1-1;Q9BTM1;Q96KK5;A3KPC7;Q99878;A2RUU6;B4E0B3	11	3	3	1	26.9	26.9	14.6	14.091	130	4.963e-15	33893000
16	1873			IPI00954434;IPI00935215;IPI00011695;IPI00945846;IPI00169276;IPI00011694;CON__P07477;IPI00815665;IPI00941783;IPI00946754	IPI00954434;IPI00935215;IPI00011695;IPI00945846;IPI00169276;IPI00011694;CON__P07477;IPI00815665;IPI00941783;IPI00946754	1;1;1;1;1;1;1;1;1;1	1;1;1;1;1;1;1;1;1;1	1;1;1;1;1;1;1;1;1;1	Anionic trypsinogen;Serine protease 2;Trypsin II;Trypsin-2;Protease serine 2 preproprotein;Protease, serine, 2 (Trypsin 2);Protease, serine, 2 (Trypsin 2), isoform CRA_a;Trypsinogen E;PRSS2 protein;Protease serine 2 isoform B;Putative trypsin-6;Trypsinogen C;Alpha-trypsin chain 1;Alpha-trypsin chain 2;Beta-trypsin;Cationic trypsinogen;Serine protease 1;Trypsin I;Trypsin-1;PRSS3 protein;Protease s…	PRSS2;TRY2;TRYP2;hCG_1770551;tcag7.1285;TRY8;trypsinogen 8;T6;TRY6;PRSS1;TRP1;TRY1;TRYP1;PRSS3	Protease serine 2 preproprotein;Putative uncharacterized protein PRSS1 (Fragment);Protease serine 2 isoform B;28 kDa protein;Putative trypsin-6;Trypsin-1;>P07477 SWISS-PROT:P07477 Tax_Id=9606 Gene_Symbol=PRSS1 Trypsin-1 precursor;PRSS1 protein;27 kDa prote	P07478;A6XMV8;A6XMV9;Q3SY20;Q5NV56;Q6PK75;C9JNZ2;Q7Z5F3;Q8NHM4;P07477;A1A508;A6XGL3;Q53ZF3;Q53ZV8;Q7Z445;Q7Z5P3;Q7Z5Y9;Q3SY19;Q45KI0;Q53ZX7;Q53ZX8;Q53ZX9;Q86W17;Q86W18;Q86W19;Q86W20	10	1	1	1	7.7	7.7	7.7	28.004	261	0.0004072	156300000			+
703	1383;1974;2239			IPI00926935;IPI00748145;IPI00925504;IPI00217906;IPI00925691;IPI00924427;IPI00794986;IPI00796250	IPI00926935;IPI00748145;IPI00925504;IPI00217906;IPI00925691;IPI00924427;IPI00794986;IPI00796250	3;3;2;2;2;2;2;2	1;1;1;1;1;1;1;1	1;1;1;1;1;1;1;1	Galphai2 protein;Adenylate cyclase-inhibiting G alpha protein;Guanine nucleotide-binding protein G(i) subunit alpha-2;GTP-binding regulatory protein Gi alpha-2 chain;GNAI2 protein;Guanine nucleotide binding protein (G protein), alpha inhibiting activity polypeptide 2;cDNA FLJ38980 fis, clone NT2RI2004884, highly similar to Guanine nucleotide-binding protein G(i), alpha-2 subunit;cDNA FLJ39276 fis…	GNAI2;GNAI2B;WUGSC:H_LUCA16.1;hCG_1997820;WUGSC:H_LUCA15.1	Galphai2 protein;Isoform 1 of Guanine nucleotide-binding protein G(i), alpha-2 subunit;cDNA FLJ39276 fis, clone OCBBF2010843, highly similar to Guanine nucleotide-binding protein G(i), alpha-2 subunit;Isoform 2 of Guanine nucleotide-binding protein G(i), a	Q6B6N3;P04899-1;P04899;Q93020;Q96C71;B3KTZ0;P04899-2;B3KX51;B4DYA0;B3KP24;B4E2X5;Q6LCB5	8	3	1	1	9.3	4.1	4.1	41.548	366	3.0568e-07	369180
141	2094			IPI00009542;IPI00477809;IPI00337823;IPI00941467;IPI00549529;IPI00910881;IPI00909974	IPI00009542;IPI00477809;IPI00337823;IPI00941467;IPI00549529;IPI00910881;IPI00909974	1;1;1;1;1;1;1	1;1;1;1;1;1;1	1;1;1;1;1;1;1	11B6;Breast cancer-associated gene 1 protein;Hepatocellular carcinoma-associated protein JCL-1;MAGE-D2 antigen;Melanoma-associated antigen D2;Putative uncharacterized protein MAGED2;Melanoma antigen family D, 2;Melanoma antigen family D, 2, isoform CRA_d;cDNA FLJ58171, moderately similar to Melanoma-associated antigen D2;cDNA FLJ61436, highly similar to Melanoma-associated antigen D2	BCG1;MAGED2;RP1-14O9.1-004;hCG_18665;RP1-14O9.1-005	Isoform 1 of Melanoma-associated antigen D2;Putative uncharacterized protein MAGED2;Isoform 2 of Melanoma-associated antigen D2;Melanoma antigen family D, 2;Putative uncharacterized protein MAGED2;cDNA FLJ58171, moderately similar to Melanoma-associated an	Q9UNF1-1;Q9UNF1;C9JMB9;Q9UNF1-2;Q5H909;Q5H907;B4DX55;B4DWM5	7	1	1	1	2.1	2.1	2.1	64.953	606	0.012334	165340
362	3306			IPI00032826;IPI00793211;IPI00954445;IPI00218038;IPI00847961;IPI00892883;IPI00892521	IPI00032826;IPI00793211;IPI00954445;IPI00218038;IPI00847961;IPI00892883;IPI00892521	1;1;1;1;1;1;1	1;1;1;1;1;1;1	1;1;1;1;1;1;1	Hsc70-interacting protein;Progesterone receptor-associated p48 protein;Protein FAM10A1;Putative tumor suppressor ST13;Renal carcinoma antigen NY-REN-33;Suppression of tumorigenicity 13 protein;cDNA, FLJ79054, highly similar to Hsc70-interacting protein;ST13 protein;Aging-associated protein 14b;Aging-associated protein 2;Suppression of tumorigenicity 13 (Colon carcinoma) (Hsp70 interacting protein…	FAM10A1;HIP;SNC6;ST13;AAG2;hCG_1790973;FAM10A4;RP3-408N23.5-003	Hsc70-interacting protein;41 kDa protein;cDNA FLJ53687, highly similar to Hsc70-interacting protein;Protein FAM10A4;ST13 protein;Suppression of tumorigenicity 13;Putative uncharacterized protein ST13	P50502;B7ZA40;Q0IJ56;Q1XBU6;Q2TU77;B4E0U6;Q8IZP2;Q1XBU7;Q3KNR6;B1AHN5;C9J1B0	7	1	1	1	3.8	3.8	3.8	41.331	369	0.01449	188940
387	2985			IPI00107555;IPI00219468;IPI00940567;IPI00945373;IPI00947095;IPI00945855;IPI00795892	IPI00107555;IPI00219468;IPI00940567;IPI00945373;IPI00947095;IPI00945855;IPI00795892	1;1;1;1;1;1;1	1;1;1;1;1;1;1	1;1;1;1;1;1;1	Profilin;Profilin II;Profilin-2;Putative uncharacterized protein PFN2	PFN2	Profilin;Isoform IIa of Profilin-2;Isoform IIb of Profilin-2;Putative uncharacterized protein PFN2;Putative uncharacterized protein PFN2;Putative uncharacterized protein PFN2;Putative uncharacterized protein PFN2	B4DNH1;P35080-1;P35080;P35080-2;C9JUG0;C9JQ45;C9J712;C9J0J7	7	1	1	1	7.4	7.4	7.4	20.84	188	0.00019695	0
477	3402			IPI00641364;IPI00926444;IPI00329590;IPI00876873;IPI00219793;IPI00853335;IPI00917894	IPI00641364;IPI00926444;IPI00329590;IPI00876873;IPI00219793;IPI00853335;IPI00917894	1;1;1;1;1;1;1	1;1;1;1;1;1;1	1;1;1;1;1;1;1	Putative uncharacterized protein PPAN;Brix domain-containing protein 3;Peter Pan homolog;Suppressor of SWI4 1 homolog;HCG2033702, isoform CRA_a	PPAN;BXDC3;SSF1;hCG_2033702	PPAN-P2RY11 protein;Putative uncharacterized protein PPAN;Isoform 1 of Suppressor of SWI4 1 homolog;Putative uncharacterized protein PPAN;Isoform 2 of Suppressor of SWI4 1 homolog;Putative uncharacterized protein PPAN;Putative uncharacterized protein PPAN	C9J3F9;Q9NQ55-1;Q9NQ55;C9J3W3;C9JW41;Q9NQ55-2;A8MV53;C9JDT1	7	1	1	1	1.8	1.8	1.8	87.917	794	0.0079551	432300
228	110;1062;1312			IPI00913961;IPI00218448;IPI00018278;IPI00249267;IPI00926183;IPI00141938;IPI00102165;IPI00219037;IPI00045109;IPI00398798;IPI00398806;IPI00927887;IPI00216730;IPI00398805	IPI00913961;IPI00218448;IPI00018278;IPI00249267;IPI00926183;IPI00141938;IPI00102165;IPI00219037;IPI00045109;IPI00398798;IPI00398806;IPI00927887	3;3;3;3;3;3;2;2;2;2;2;2;1;1	1;1;1;1;1;1;0;0;0;1;1;1;0;0	1;1;1;1;1;1;0;0;0;1;1;1;0;0	Histone H2A.Z;H2A.F/Z;Histone H2A.V;Histone H2A;Histone H2A.J;Histone H2A.x;Histone H2A type 1-A;Histone H2A/r	H2AFZ;H2AZ;H2AFV;H2AV;hCG_19242;H2AFJ;H2AFX;H2AX;H2AFR;HIST1H2AA	18 kDa protein;Histone H2A.Z;Histone H2A.V;13 kDa protein;Putative uncharacterized protein H2AFV;H2A histone family, member V isoform 2;Isoform 2 of Histone H2A.J;Histone H2A.x;Histone H2A type 1-A;H2A histone family, member V isoform 3;H2A histone family,	P0C0S5;Q71UI9;C9J0D1;A6NN01;Q9BTM1-2;Q9BTM1;C9JE22;P16104;Q96QV6;A6NKY0;A6NFA8;C9J386	14	3	1	1	14.4	5.5	5.5	18.414	181	3.9431e-07	1846100
266	1555			IPI00022202;IPI00215777;IPI00790115;IPI00788624;IPI00793177;IPI00791315	IPI00022202;IPI00215777;IPI00790115;IPI00788624;IPI00793177;IPI00791315	1;1;1;1;1;1	1;1;1;1;1;1	1;1;1;1;1;1	Phosphate carrier protein, mitochondrial;Phosphate transport protein;Solute carrier family 25 member 3;cDNA, FLJ96465, highly similar to Homo sapiens solute carrier family 25 (mitochondrial carrier;phosphate carrier), member 3 (SLC25A3), nuclear gene encodingmitochondrial protein, transcript variant 1b, mRNA;Solute carrier family 25 member 3 isoform b variant;cDNA FLJ90278 fis, clone NT2RP1000325…	OK/SW-cl.48;PHC;SLC25A3	Isoform A of Phosphate carrier protein, mitochondrial;Isoform B of Phosphate carrier protein, mitochondrial;cDNA FLJ90278 fis, clone NT2RP1000325, highly similar to Phosphate carrier protein, mitochondrialprecursor;31 kDa protein;24 kDa protein;21 kDa prot	Q00325-1;Q00325;Q00325-2;B2RE88;Q53HC3;Q8NCF7	6	1	1	1	3.3	3.3	3.3	40.094	362	8.7147e-07	2201000
559	431;452;885;1300;1326;1592;1850;1936;2147;2671;2702;3071;3674			IPI00306048;IPI00178879;IPI00384123;IPI00844009;IPI00513768;IPI00872864	IPI00306048;IPI00178879;IPI00384123;IPI00844009	13;10;9;8;3;2	1;1;1;1;1;1	1;1;1;1;1;1	ATPase family AAA domain-containing protein 3B;cDNA FLJ13966 fis, clone Y79AA1001394, weakly similar to CELL DIVISION PROTEIN FTSH HOMOLOG (EC 3.4.24.-);Putative uncharacterized protein ATAD3B;Putative uncharacterized protein DKFZp761L1023	ATAD3B;KIAA1273;DKFZp761L1023	Isoform 1 of ATPase family AAA domain-containing protein 3B;Isoform 3 of ATPase family AAA domain-containing protein 3B;Putative uncharacterized protein ATAD3B;Putative uncharacterized protein ATAD3B	Q5T9A4-1;Q5T9A4;Q5T9A4-3;Q9H834;A8MSP6;A6NMA2;Q8N3E6	6	13	1	1	16.4	1.9	1.9	72.572	648	2.6221e-27	594530
600	1221			IPI00386809;IPI00892693;IPI00889561;IPI00894350;IPI00941264;IPI00646774	IPI00386809;IPI00892693;IPI00889561;IPI00894350;IPI00941264;IPI00646774	1;1;1;1;1;1	1;1;1;1;1;1	1;1;1;1;1;1	Corneodesmosin;S protein;cDNA FLJ78714, highly similar to Homo sapiens corneodesmosin, mRNA	CDSN;S	Corneodesmosin;Corneodesmosin;52 kDa protein;52 kDa protein;cDNA FLJ78714, highly similar to Homo sapiens corneodesmosin, mRNA;51 kDa protein	Q15517;Q7Z559;Q2L6G8;A8K9C1;Q0EFA5;Q7Z560	6	1	1	1	3.4	3.4	3.4	51.495	529	0.0012967	669850
454	216			IPI00549725;IPI00453476;IPI00218570;IPI00844133;IPI00847670;IPI00930416	IPI00549725;IPI00453476;IPI00218570;IPI00844133;IPI00847670;IPI00930416	1;1;1;1;1;1	1;1;1;1;1;1	1;1;1;1;1;1	BPG-dependent PGAM 1;Phosphoglycerate mutase 1;Phosphoglycerate mutase isozyme B;cDNA FLJ53048, highly similar to Phosphoglycerate mutase 1 (EC 5.4.2.1);cDNA FLJ51983, highly similar to Phosphoglycerate mutase 1 (EC 5.4.2.1);cDNA FLJ53061, highly similar to Phosphoglycerate mutase 1 (EC 5.4.2.1);HCG2015269, isoform CRA_c;cDNA, FLJ78809, highly similar to Phosphoglycerate mutase 1 (EC 5.4.2.1);Pho…	CDABP0006;PGAM1;PGAMA;hCG_2015269;hCG_25778;RP11-452K12.8-001;PGAM2;PGAMM;tcag7.794	Phosphoglycerate mutase 1;29 kDa protein;Phosphoglycerate mutase 2;Phosphoglycerate mutase;Similar to Phosphoglycerate mutase 1;Putative uncharacterized protein	P18669;B4DJA4;B4DKL5;B4DMJ7;B7Z9E5;Q0D2Q6;Q53G35;Q6FHK8;Q6FHU2;Q6P6D7;P15259;A4D2J6;B7ZW15	6	1	1	1	3.9	3.9	3.9	28.804	254	0.011349	323910
397	2165			IPI00554737;IPI00908543;IPI00910732;IPI00168184;IPI00798040;IPI00910515	IPI00554737;IPI00908543;IPI00910732;IPI00168184;IPI00798040;IPI00910515	1;1;1;1;1;1	1;1;1;1;1;1	1;1;1;1;1;1	Medium tumor antigen-associated 61 kDa protein;PP2A subunit A isoform PR65-alpha;PP2A subunit A isoform R1-alpha;Serine/threonine-protein phosphatase 2A 65 kDa regulatory subunit A alpha isoform;cDNA FLJ77680, highly similar to Homo sapiens protein phosphatase 2 (formerly 2A), regulatory subunit A (PR 65), alpha isoform (PPP2R1A), mRNA;cDNA FLJ78455, highly similar to Homo sapiens protein phospha…	PPP2R1A;hCG_19686	Serine/threonine-protein phosphatase 2A 65 kDa regulatory subunit A alpha isoform;cDNA FLJ56133, highly similar to Serine/threonine-protein phosphatase 2A 65 kDa regulatory subunit A alpha isoform;cDNA FLJ56053, highly similar to Serine/threonine-protein p	P30153;A8K3H8;A8K7B7;B4DDF7;B4DQY1;B4DE69;Q8NB89;B3KQV6;B4E1Q0	6	1	1	1	1.7	1.7	1.7	65.308	589	0.0012864	315120
683	916			IPI00604664;IPI00940744;IPI00925023;IPI00927308;IPI00927225;IPI00925853	IPI00604664;IPI00940744;IPI00925023;IPI00927308;IPI00927225;IPI00925853	1;1;1;1;1;1	1;1;1;1;1;1	1;1;1;1;1;1	NADH-ubiquinone oxidoreductase 75 kDa subunit;Complex I-75kD;NADH-ubiquinone oxidoreductase 75 kDa subunit, mitochondrial;cDNA FLJ54000, highly similar to NADH-ubiquinone oxidoreductase 75 kDa subunit, mitochondrial (EC 1.6.5.3);cDNA FLJ53201, highly similar to NADH-ubiquinone oxidoreductase 75 kDa subunit, mitochondrial (EC 1.6.5.3);cDNA FLJ55879, highly similar to NADH-ubiquinone oxidoreductase…	hCG_17250;NDUFS1	NADH-ubiquinone oxidoreductase 75 kDa subunit;NADH-ubiquinone oxidoreductase 75 kDa subunit, mitochondrial;cDNA FLJ54000, highly similar to NADH-ubiquinone oxidoreductase 75 kDa subunit, mitochondrial;75 kDa protein;cDNA FLJ55879, highly similar to NADH-ub	B4DJA0;P28331;B4DIN9;B4DUC1;B4DPG1;B4DJ81;Q9P1A0	6	1	1	1	1.2	1.2	1.2	80.996	741	0.011449	204510
205	1087			IPI00789101;IPI00789698;IPI00015029;IPI00908647;IPI00790462;IPI00910005	IPI00789101;IPI00789698;IPI00015029;IPI00908647;IPI00790462;IPI00910005	1;1;1;1;1;1	1;1;1;1;1;1	1;1;1;1;1;1	cDNA FLJ40895 fis, clone UTERU2002294, highly similar to Prostaglandin E synthase 3 (EC 5.3.99.3);Prostaglandin E synthase 3 (Cytosolic), isoform CRA_c;Cytosolic prostaglandin E2 synthase;Hsp90 co-chaperone;Progesterone receptor complex p23;Prostaglandin E synthase 3;Telomerase-binding protein p23;cDNA FLJ59942, highly similar to Prostaglandin E synthase 3 (EC 5.3.99.3);cDNA FLJ50819, highly simi…	hCG_2016483;PTGES3;P23;TEBP	Prostaglandin E synthase 3 (Cytosolic), isoform CRA_c;19 kDa protein;Prostaglandin E synthase 3;cDNA FLJ59942, highly similar to Prostaglandin E synthase 3;Prostaglandin E synthase 3 (Cytosolic), isoform CRA_d;cDNA FLJ59832, moderately similar to Prostagla	B3KUY2;Q15185;B4DP11;B4DP21;B4DDC6	6	1	1	1	5.5	5.5	5.5	19.448	165	0.015329	399240
195	1853			IPI00797612;IPI00013953;IPI00926728;IPI00927196;IPI00902960;IPI00794322	IPI00797612;IPI00013953;IPI00926728;IPI00927196;IPI00902960;IPI00794322	1;1;1;1;1;1	1;1;1;1;1;1	1;1;1;1;1;1	WD repeat-containing protein 6;cDNA FLJ55348, highly similar to WD repeat protein 6;Putative uncharacterized protein DKFZp434F1720;cDNA FLJ56107, highly similar to WD repeat protein 6;WDR6 protein;cDNA FLJ12657 fis, clone NT2RM4002140;cDNA FLJ34760 fis, clone NT2NE2001889, highly similar to WD repeat protein 6	WDR6;DKFZp434F1720	WD repeat domain 6 protein;WD repeat-containing protein 6;Putative uncharacterized protein DKFZp434F1720;cDNA FLJ56107, highly similar to WD repeat protein 6;cDNA FLJ34760 fis, clone NT2NE2001889, highly similar to WD repeat protein 6;WDR6 protein	B4DHK2;Q9NNW5;B4E256;Q8NDH0;B4DLP3;Q6AZD6;Q9H9M3;B3KRR8;Q6PKC6	6	1	1	1	0.8	0.8	0.8	125	1151	0.0068723	490820
601	719;1970			IPI00827826;IPI00387115;IPI00387118;IPI00945366;IPI00385252;IPI00387117	IPI00827826;IPI00387115;IPI00387118;IPI00945366;IPI00385252;IPI00387117	2;2;2;2;1;1	2;2;2;2;1;1	1;1;1;1;1;1	Cold agglutinin FS-2 L-chain;Ig kappa chain V-III region SIE;Ig kappa chain V-III region WOL;Myosin-reactive immunoglobulin light chain variable region;Ig kappa chain V-III region GOL;Rheumatoid factor;Ig kappa chain V-III region Ti		Cold agglutinin FS-2 L-chain (Fragment);Ig kappa chain V-III region SIE;Ig kappa chain V-III region WOL;Myosin-reactive immunoglobulin light chain variable region (Fragment);Ig kappa chain V-III region GOL;Ig kappa chain V-III region Ti	A2NB46;P01620;P01623;Q9UL78;P04206;P01622	6	2	2	1	24.8	24.8	16.5	11.888	109	3.0875e-23	746970
99	1185			IPI00929577;IPI00374657;IPI00170692;IPI00006211;IPI00642826;IPI00748221	IPI00929577;IPI00374657;IPI00170692;IPI00006211;IPI00642826;IPI00748221	1;1;1;1;1;1	1;1;1;1;1;1	1;1;1;1;1;1	33 kDa VAMP-associated protein;Vesicle-associated membrane protein-associated protein A;cDNA FLJ78586, highly similar to Homo sapiens VAMP (vesicle-associated membrane protein)-associated protein A, 33kDa (VAPA), mRNA;cDNA, FLJ96653, Homo sapiens VAMP (vesicle-associated membrane protein)-associated protein A, 33kDa (VAPA), mRNA;Vesicle-associated membrane protein-associated protein B/C;cDNA FLJ4…	VAP33;VAPA;UNQ484/PRO983;VAPB;hCG_26693	Similar to Vesicle-associated membrane protein-associated protein A;vesicle-associated membrane protein-associated protein A isoform 1;Vesicle-associated membrane protein-associated protein A;Isoform 1 of Vesicle-associated membrane protein-associated prot	A6NDZ0;Q9P0L0;A8KA83;O95292-1;O95292;B3KVU7;Q53XM7;O95292-2;Q59EZ6	6	1	1	1	3.9	3.9	3.9	34.171	306	0.0026958	205250
403	1136;1280			IPI00917181;IPI00220344;IPI00176574;IPI00738898;IPI00447443;IPI00937035;IPI00896410;IPI00877709;IPI00917341	IPI00917181;IPI00220344;IPI00176574;IPI00738898;IPI00447443;IPI00937035;IPI00896410;IPI00877709;IPI00917341	2;2;2;2;1;1;1;1;1	1;1;1;1;1;0;1;1;1	1;1;1;1;1;0;1;1;1	Ribosomal protein L36a;60S ribosomal protein L36a;60S ribosomal protein L44;Cell growth-inhibiting gene 15 protein;Cell migration-inducing gene 6 protein;HCG1787519;Putative uncharacterized protein ENSP00000397801;Putative uncharacterized protein RPL36A	RP1-164F3.1-004;RPL36A;GIG15;MIG6;RPL44;hCG_1787519;RP1-164F3.1-009	Ribosomal protein L36a;60S ribosomal protein L36a;12 kDa protein;Putative uncharacterized protein ENSP00000397801;Similar to Ribosomal protein L36a;similar to ribosomal protein L36a;Ribosomal protein L36a;9 kDa protein;Putative uncharacterized protein RPL3	B2REA7;P83881;Q08ES5;C9J606;B2REA8;C9J4U6;C9JBJ2	9	2	1	1	16.1	8.9	8.9	13.228	112	1.5192e-13	3721700
581	1549;1553			IPI00641948;IPI00644386;IPI00853059;IPI00873767;IPI00375441;IPI00063245;IPI00942585	IPI00641948;IPI00644386;IPI00853059;IPI00873767;IPI00375441;IPI00063245;IPI00942585	2;2;2;2;2;1;1	1;1;1;1;1;0;0	1;1;1;1;1;0;0	cDNA FLJ53425, highly similar to Far upstream element-binding protein 1;Putative uncharacterized protein FUBP1;DNA helicase V;Far upstream element-binding protein 1;cDNA FLJ59240, highly similar to Far upstream element-binding protein 1;cDNA FLJ61021, highly similar to Far upstream element-binding protein 1;Far upstream element-binding protein variant;FUBP1 protein;Putative uncharacterized protei…	FUBP1;FUBP3;FBP3	cDNA FLJ53425, highly similar to Far upstream element-binding protein 1;Putative uncharacterized protein FUBP1;Putative uncharacterized protein FUBP1;68 kDa protein;Isoform 1 of Far upstream element-binding protein 1;Putative uncharacterized protein FUBP3;	B4DT31;C9JSZ1;A6NL74;Q96AE4-2;Q96AE4;C9JT73;Q96AE4-1;B4DWL1;B4E0X8;Q59FU3;Q6PJY1;A6NJ37;Q96I24-2;Q96I24;C9JB89	7	2	1	1	3.2	2	2	69.993	666	0.00041265	161000
168	3327			IPI00012079;IPI00942600;IPI00908588;IPI00798302;IPI00910983	IPI00012079;IPI00942600;IPI00908588;IPI00798302;IPI00910983	1;1;1;1;1	1;1;1;1;1	1;1;1;1;1	Eukaryotic translation initiation factor 4B;cDNA FLJ54492, highly similar to Eukaryotic translation initiation factor 4B;cDNA FLJ59206, highly similar to Eukaryotic translation initiation factor 4B;cDNA FLJ59405, highly similar to Eukaryotic translation initiation factor 4B;EIF4B protein;cDNA FLJ59402, highly similar to Eukaryotic translation initiation factor 4B	EIF4B	cDNA FLJ54492, highly similar to Eukaryotic translation initiation factor 4B;70 kDa protein;cDNA FLJ59206, highly similar to Eukaryotic translation initiation factor 4B;cDNA FLJ59405, highly similar to Eukaryotic translation initiation factor 4B;cDNA FLJ59	P23588;B4DRM3;B4DEP6;B4DS13;Q7Z5Y0;B4DS01	5	1	1	1	2.1	2.1	2.1	69.725	616	0.015269	140750
222	1251			IPI00017601;IPI00946417;IPI00794184;IPI00946590;IPI00792393	IPI00017601;IPI00946417;IPI00794184;IPI00946590;IPI00792393	1;1;1;1;1	1;1;1;1;1	1;1;1;1;1	Ceruloplasmin;Ferroxidase;Ceruloplasmin (Ferroxidase);Ceruloplasmin (Ferroxidase), isoform CRA_a;CP protein;cDNA FLJ76826, highly similar to Homo sapiens ceruloplasmin (ferroxidase) (CP), mRNA;cDNA FLJ37971 fis, clone CTONG2009958, highly similar to CERULOPLASMIN (EC 1.16.3.1)	CP;hCG_1781201	Ceruloplasmin;Putative uncharacterized protein CP;cDNA FLJ37971 fis, clone CTONG2009958, highly similar to CERULOPLASMIN;Putative uncharacterized protein CP;10 kDa protein	P00450;A5PL27;A8K5A4;Q1L857;C9JDZ0;B3KTA8;C9JNX8	5	1	1	1	2.2	2.2	2.2	122.2	1065	0.00038935	209420
280	1759			IPI00023673;IPI00902654;IPI00908762;IPI00796246;IPI00794873	IPI00023673;IPI00902654;IPI00908762;IPI00796246;IPI00794873	1;1;1;1;1	1;1;1;1;1	1;1;1;1;1	Basement membrane autoantigen p105;Galectin-3-binding protein;Lectin galactoside-binding soluble 3-binding protein;Mac-2-binding protein;Tumor-associated antigen 90K;cDNA FLJ53478, highly similar to Galectin-3-binding protein;cDNA FLJ53427, highly similar to Galectin-3-binding protein;cDNA FLJ31415 fis, clone NT2NE2000284, highly similar to Galectin-3-binding protein;cDNA FLJ54583, highly similar…	LGALS3BP;M2BP	Galectin-3-binding protein;cDNA FLJ54583, highly similar to Galectin-3-binding protein;cDNA FLJ53509, highly similar to Galectin-3-binding protein;22 kDa protein;16 kDa protein	Q08380;B4DVE1;B4DWA8;B3KP88;B4DDG4;B4DI70	5	1	1	1	1.9	1.9	1.9	65.33	585	0.0021399	240220
516	3493			IPI00293434;IPI00878369;IPI00942616;IPI00790432;IPI00789296	IPI00293434;IPI00878369;IPI00942616;IPI00790432;IPI00789296	1;1;1;1;1	1;1;1;1;1	1;1;1;1;1	18 kDa Alu RNA-binding protein;Signal recognition particle 14 kDa protein;Putative uncharacterized protein ENSP00000397549;Putative uncharacterized protein ENSP00000416419	SRP14	Signal recognition particle 14 kDa protein;Putative uncharacterized protein ENSP00000397549;Putative uncharacterized protein ENSP00000416419;10 kDa protein;8 kDa protein	P37108;C9J8B3;C9JG78	5	1	1	1	10.3	10.3	10.3	14.57	136	4.4423e-09	129230
553	3367	299	132	IPI00304596;IPI00922367;IPI00645010;IPI00645966;IPI00646520	IPI00304596;IPI00922367;IPI00645010;IPI00645966;IPI00646520	1;1;1;1;1	1;1;1;1;1	1;1;1;1;1	54 kDa nuclear RNA- and DNA-binding protein;55 kDa nuclear protein;DNA-binding p52/p100 complex, 52 kDa subunit;NMT55;Non-POU domain-containing octamer-binding protein;p54(nrb);cDNA FLJ76817, highly similar to Homo sapiens non-POU domain containing, octamer-binding (NONO), mRNA;cDNA FLJ56109, highly similar to Non-POU domain-containing octamer-binding protein;Putative uncharacterized protein NONO	NONO;NRB54	Non-POU domain-containing octamer-binding protein;non-POU domain containing, octamer-binding isoform 2;Putative uncharacterized protein NONO;Putative uncharacterized protein NONO;Putative uncharacterized protein NONO	Q15233;A8K525;B7Z4C2;C9JYS8;C9IZL7;C9J4X2	5	1	1	1	1.9	1.9	1.9	54.231	471	0.00073592	1206400
554	3776			IPI00304612;IPI00398983;IPI00398949;IPI00936705;IPI00432865	IPI00304612;IPI00398983;IPI00398949;IPI00936705;IPI00432865	1;1;1;1;1	1;1;1;1;1	1;1;1;1;1	23 kDa highly basic protein;60S ribosomal protein L13a;RPL13A protein;Ribosomal protein L13a variant;FWP004;Ribosomal protein L13a;Ribosomal protein L13a, isoform CRA_b;Novel protein similar to ribosomal protein L13a RPL13A;Putative 60S ribosomal protein L13a-like MGC87657	RPL13A;hCG_1998057;RPL13a;RP11-365K22.1-001	60S ribosomal protein L13a;Novel protein similar to ribosomal protein L13a RPL13A;23 kDa protein;similar to ribosomal protein L13a;Putative 60S ribosomal protein L13a-like MGC87657	P40429;Q0VGL3;Q53H34;Q5QTS3;Q8J015;Q9BSQ6;Q5VY36;Q6NVV1	5	1	1	1	5.4	5.4	5.4	23.577	203	0.0086175	196370
560	1826			IPI00306301;IPI00922697;IPI00642732;IPI00643575;IPI00553155	IPI00306301;IPI00922697;IPI00642732;IPI00643575;IPI00553155	1;1;1;1;1	1;1;1;1;1	1;1;1;1;1	cDNA FLJ59461, highly similar to Pyruvate dehydrogenase E1 component alpha subunit, somatic form, mitochondrial (EC 1.2.4.1);Mitochondrial PDHA1;Pyruvate dehydrogenase (Lipoamide) alpha 1;PDHE1-A type I;Pyruvate dehydrogenase E1 component subunit alpha, somatic form, mitochondrial;PDHA1;cDNA, FLJ92558, highly similar to Homo sapiens pyruvate dehydrogenase (lipoamide) alpha 1 (PDHA1), mRNA;cDNA FL…	PDHA1;RP11-723P2.1-009;PHE1A;RP11-723P2.1-001;RP11-723P2.1-008;RP11-723P2.1-010	Mitochondrial PDHA1;cDNA FLJ54787, highly similar to Pyruvate dehydrogenase E1 component alpha subunit, somatic form, mitochondrial;cDNA FLJ52314, highly similar to Pyruvate dehydrogenase E1 component alpha subunit, somatic form, mitochondrial;Pyruvate deh	A5YVE9;Q5JPU1;P08559;A5YPB6;B2R5P7;B7Z3T7;Q53GE3;B7Z3X5;Q5JPU0;Q5JPT9;Q5JPU2;Q9NP11	5	1	1	1	3	3	3	47.579	428	0.012974	145160
585	2149			IPI00376439;IPI00420061;IPI00953041;IPI00376437;IPI00376436	IPI00376439;IPI00420061;IPI00953041;IPI00376437;IPI00376436	1;1;1;1;1	1;1;1;1;1	1;1;1;1;1	Cohen syndrome protein 1;Vacuolar protein sorting-associated protein 13B;Putative uncharacterized protein VPS13B;VPS13B protein	CHS1;COH1;KIAA0532;VPS13B	Isoform 1 of Vacuolar protein sorting-associated protein 13B;Isoform 2 of Vacuolar protein sorting-associated protein 13B;Putative uncharacterized protein VPS13B;Isoform 3 of Vacuolar protein sorting-associated protein 13B;Isoform 4 of Vacuolar protein sor	Q7Z7G8-1;Q7Z7G8;Q7Z7G8-2;C9JD30;Q7Z7G8-3;Q7Z7G8-4;Q8N509	5	1	1	1	0.4	0.4	0.4	448.73	4022	0.013654	616440
652	1363			IPI00470711;IPI00941700;IPI00816614;IPI00952590;IPI00470468	IPI00470711;IPI00941700;IPI00816614;IPI00952590;IPI00470468	1;1;1;1;1	1;1;1;1;1	1;1;1;1;1	Protein EFR3 homolog A;Protein EFR3-like;EFR3A protein;cDNA FLJ54431;cDNA FLJ52677;Putative uncharacterized protein EFR3A	EFR3A;KIAA0143	Isoform 1 of Protein EFR3 homolog A;93 kDa protein;Isoform 2 of Protein EFR3 homolog A;Putative uncharacterized protein EFR3A;Isoform 3 of Protein EFR3 homolog A	Q14156-1;Q14156;Q14156-2;A0PJL1;A2VDI4;B4DG97;B4DZ89;A6NJG4;Q14156-3	5	1	1	1	1.7	1.7	1.7	92.923	821	4.6868e-07	237800
681	531;972;3110;3523	111	66	IPI00604590;IPI00795292;IPI00026260;IPI00029091;IPI00797082	IPI00604590;IPI00795292;IPI00026260;IPI00029091;IPI00797082	4;4;3;2;2	1;1;1;1;1	1;1;1;1;1	Nucleoside diphosphate kinase;C-myc purine-binding transcription factor PUF;nm23-H2;Nucleoside diphosphate kinase B;Putative nucleoside diphosphate kinase	hCG_2001850;NME1-NME2;NM23B;NME2;NME2P1	Nucleoside diphosphate kinase;Isoform 3 of Nucleoside diphosphate kinase B;Isoform 1 of Nucleoside diphosphate kinase B;Putative nucleoside diphosphate kinase;10 kDa protein	Q32Q12;P22392-2;P22392;P22392-1;Q6FHN3;O60361	5	4	1	1	26.7	3.4	3.4	32.642	292	4.9479e-13	519510
181	3248			IPI00641788;IPI00013396;IPI00888655;IPI00888771;IPI00644813	IPI00641788;IPI00013396;IPI00888655;IPI00888771;IPI00644813	1;1;1;1;1	1;1;1;1;1	1;1;1;1;1	U1 small nuclear ribonucleoprotein C;Small nuclear ribonucleoprotein polypeptide C	RP3-375P9.1-002;SNRPC;hCG_16077;RP3-375P9.1-001;RP3-375P9.1-003	Small nuclear ribonucleoprotein polypeptide C;U1 small nuclear ribonucleoprotein C;hypothetical protein LOC100129566;hypothetical protein LOC100129566;Small nuclear ribonucleoprotein polypeptide C	Q53G33;Q5TAL3;P09234;Q5TAL4;Q5TAL2	5	1	1	1	5	5	5	19.687	180	0.0064042	492570
369	2192			IPI00792352;IPI00796462;IPI00795671;IPI00643041;IPI00044779	IPI00792352;IPI00796462;IPI00795671;IPI00643041;IPI00044779	1;1;1;1;1	1;1;1;1;1	1;1;1;1;1	Putative uncharacterized protein RAN;RAN, member RAS oncogene family, isoform CRA_c;Androgen receptor-associated protein 24;GTPase Ran;GTP-binding nuclear protein Ran;Ras-like protein TC4;Ras-related nuclear protein;cDNA FLJ78394, highly similar to Homo sapiens RAN, member RAS oncogene family (RAN), mRNA;cDNA, FLJ92821, Homo sapiens RAN, member RAS oncogene family (RAN), mRNA;RAN, member RAS onco…	hCG_1744585;RAN;ARA24;OK/SW-cl.81;TC4;RANP1	26 kDa protein;27 kDa protein;RAN, member RAS oncogene family, isoform CRA_c;GTP-binding nuclear protein Ran;TC4 protein	B5MDF5;P62826;A8K3Z8;Q0EFC9;Q96QB7	5	1	1	1	4.7	4.7	4.7	26.409	236	0.010252	744030
538	1075			IPI00945633;IPI00946839;IPI00301021;IPI00945795;IPI00946676	IPI00945633;IPI00946839;IPI00301021;IPI00945795;IPI00946676	1;1;1;1;1	1;1;1;1;1	1;1;1;1;1	Putative uncharacterized protein SSR1;cDNA, FLJ93042, highly similar to Homo sapiens signal sequence receptor, alpha (translocon-associated protein alpha) (SSR1), mRNA;Signal sequence receptor subunit alpha;Translocon-associated protein subunit alpha	SSR1;PSEC0262;TRAPA	Putative uncharacterized protein SSR1;cDNA, FLJ93042, highly similar to Homo sapiens signal sequence receptor, alpha (translocon-associated protein alpha) (SSR1), mRNA;Isoform 1 of Translocon-associated protein subunit alpha;Putative uncharacterized protei	C9IZQ1;B2R6N9;P43307-1;P43307;C9J5W0;C9J3L8	5	1	1	1	3.7	3.7	3.7	33.887	298	0.012714	569710
133	6;46;56;293;294;493;771;772;851;1180;1253;1279;1388;1560;1670;2118;2125;2319;2320;2502;2515;2522;2688;2720;2822;2834;2835;2923;2957;2971;2983;2999;3001;3035;3287;3288;3295;3420;3665;3763	103;104;105	400;508;618	IPI00008918;IPI00796705;IPI00796222;IPI00220466;IPI00549972	IPI00008918;IPI00796705;IPI00796222;IPI00220466	40;34;32;27;1	40;34;32;27;1	1;1;1;1;0	Epithelial protein lost in neoplasm;LIM domain and actin-binding protein 1;cDNA FLJ38853 fis, clone MESAN2010321, highly similar to LIM domain and actin-binding protein 1;cDNA FLJ55990, highly similar to LIM domain and actin-binding protein 1	EPLIN;LIMA1;PP624;SREBP3	Isoform Beta of LIM domain and actin-binding protein 1;cDNA FLJ55990, highly similar to LIM domain and actin-binding protein 1;67 kDa protein;Isoform 3 of LIM domain and actin-binding protein 1	Q9UHB6-1;Q9UHB6;B2RB09;Q9UHB6-2;B3KTW2;B4DN52;Q9UHB6-3	5	40	40	1	53.4	53.4	1.8	85.225	759	0	303340000
68	2458			IPI00003394;IPI00009597;IPI00219360;IPI00009598	IPI00003394;IPI00009597;IPI00219360;IPI00009598	1;1;1;1	1;1;1;1	1;1;1;1	Component of gems 1;Gemin-1;Survival motor neuron protein;cDNA FLJ60754, moderately similar to Survival motor neuron protein;Survival of motor neuron	SMN;SMN1;SMN2;SMNC;SMNT	Isoform SMN of Survival motor neuron protein;Isoform SMN-delta7 of Survival motor neuron protein;Isoform SMN-delta5 of Survival motor neuron protein;Isoform SMN-delta57 of Survival motor neuron protein	Q16637-1;Q16637;Q16637-3;Q16637-2;Q16637-4;B4DP61;Q9UNT8	4	1	1	1	3.4	3.4	3.4	31.848	294	4.9846e-06	409100
158	2182			IPI00011307;IPI00878287;IPI00743626;IPI00915768	IPI00011307;IPI00878287;IPI00743626;IPI00915768	1;1;1;1	1;1;1;1	1;1;1;1	Bifunctional methylenetetrahydrofolate dehydrogenase/cyclohydrolase, mitochondrial;Methenyltetrahydrofolate cyclohydrolase;NAD-dependent methylenetetrahydrofolate dehydrogenase;cDNA, FLJ93628, Homo sapiens methylene tetrahydrofolate dehydrogenase (NAD+dependent), methenyltetrahydrofolate cyclohydrolase (MTHFD2),nuclear gene encoding mitochondrial protein, mRNA;cDNA FLJ55007, highly similar to Bif…	MTHFD2;NMDMC;hCG_40734	Bifunctional methylenetetrahydrofolate dehydrogenase/cyclohydrolase, mitochondrial;35 kDa protein;Methylenetetrahydrofolate dehydrogenase (NADP+ dependent) 2, methenyltetrahydrofolate cyclohydrolase, isoform CRA_b;Putative uncharacterized protein MTHFD2	P13995;B2R7W0;B4DY35;Q7Z650;B9A062	4	1	1	1	3.1	3.1	3.1	37.895	350	0.010002	261670
290	468			IPI00024650;IPI00910164;IPI00646589;IPI00643709	IPI00024650;IPI00910164;IPI00646589;IPI00643709	1;1;1;1	1;1;1;1	1;1;1;1	Monocarboxylate transporter 1;Solute carrier family 16 member 1;cDNA, FLJ92862, highly similar to Homo sapiens solute carrier family 16 (monocarboxylic acid transporters), member 1 (SLC16A1), mRNA;Monocarboxylate transporter isoform 1;Solute carrier family 16 (Monocarboxylic acid transporters), member 1, isoform CRA_b;Solute carrier family 16, member 1 (Monocarboxylic acid transporter 1);cDNA FLJ…	MCT1;SLC16A1;hCG_37455;RP4-580L15.1-001;RP4-580L15.1-002;RP4-580L15.1-005	Monocarboxylate transporter 1;cDNA FLJ53381, highly similar to Monocarboxylate transporter 1;Solute carrier family 16 (Monocarboxylic acid transporters), member 1, isoform CRA_a;Solute carrier family 16, member 1	P53985;B2R6A5;Q5T8R6;B4DKS0;B4E106;Q49A45;Q5T8R5;Q5T8R3	4	1	1	1	2.4	2.4	2.4	53.958	500	0.0045621	167380
410	2473			IPI00181116;IPI00917966;IPI00916569;IPI00916398	IPI00181116;IPI00917966;IPI00916569;IPI00916398	1;1;1;1	1;1;1;1	1;1;1;1	Brix domain-containing protein 4;U3 small nucleolar ribonucleoprotein protein IMP4;cDNA FLJ78128, highly similar to Homo sapiens IMP4, U3 small nucleolar ribonucleoprotein, homolog (yeast) (IMP4), mRNA;cDNA FLJ78357, highly similar to Homo sapiens IMP4, U3 small nucleolar ribonucleoprotein, homolog (yeast) (IMP4), mRNA;cDNA, FLJ93237, Homo sapiens U3 snoRNP protein 4 homolog (IMP4), mRNA;Putative…	BXDC4;IMP4;MGC19606	U3 small nucleolar ribonucleoprotein protein IMP4;Protein;27 kDa protein;Putative uncharacterized protein IMP4	Q96G21;Q3ZTT3;B9A008	4	1	1	1	3.4	3.4	3.4	33.756	291	0.010306	146680
438	337;542;2383	49	220	IPI00216318;IPI00759832;IPI00640721;IPI00645801	IPI00216318;IPI00759832;IPI00640721;IPI00645801	3;3;2;2	1;1;1;1	1;1;1;1	14-3-3 protein beta/alpha;14-3-3 protein beta/alpha, N-terminally processed;Protein 1054;Protein kinase C inhibitor protein 1;Tyrosine 3-monooxygenase/tryptophan 5-monooxygenase activation protein, beta polypeptide;Tyrosine 3-monooxygenase/tryptophan 5-monooxygenase activation protein, beta polypeptide variant	YWHAB;RP1-148E22.1-004;RP1-148E22.1-003	Isoform Long of 14-3-3 protein beta/alpha;Isoform Short of 14-3-3 protein beta/alpha;Tyrosine 3-monooxygenase/tryptophan 5-monooxygenase activation protein, beta polypeptide;Tyrosine 3-monooxygenase/tryptophan 5-monooxygenase activation protein, beta polyp	P31946-1;P31946;B5BU24;P31946-2;Q4VY19;Q59EQ2;Q4VY20	4	3	1	1	13	5.7	5.7	28.082	246	6.1971e-07	118930
475	341			IPI00219729;IPI00796094;IPI00945233;IPI00797802	IPI00219729;IPI00796094;IPI00945233;IPI00797802	1;1;1;1	1;1;1;1	1;1;1;1	Mitochondrial 2-oxoglutarate/malate carrier protein;Solute carrier family 25 member 11;cDNA FLJ76014, highly similar to Homo sapiens solute carrier family 25 (mitochondrial carrier; oxoglutarate carrier), member 11 (SLC25A11), mRNA;SLC25A11 protein;Solute carrier family 25 (Mitochondrial carrier; oxoglutarate carrier), member 11, isoform CRA_b	SLC20A4;SLC25A11;hCG_32694	Mitochondrial 2-oxoglutarate/malate carrier protein;34 kDa protein;solute carrier family 25 member 11 isoform 2;solute carrier family 25 member 11 isoform 3	Q02978;Q6IBH0	4	1	1	1	5.1	5.1	5.1	34.061	314	0.00048477	308710
241	37			IPI00220158;IPI00019901;IPI00376220;IPI00253279	IPI00220158;IPI00019901;IPI00376220;IPI00253279	1;1;1;1	1;1;1;1	1;1;1;1	Alpha-adducin;Erythrocyte adducin subunit alpha;Adducin 1 (Alpha);Adducin 1 (Alpha), isoform CRA_e;cDNA FLJ61270, highly similar to Alpha-adducin;cDNA FLJ57858, highly similar to Homo sapiens adducin 1 (alpha) (ADD1), transcript variant 4, mRNA;OTTHUMP00000041238;ADD1 protein	ADD1;ADDA;hCG_20629;RP11-520M5.1-003;LA04NC01-25A3.2-001;RP11-520M5.1-001	Isoform 3 of Alpha-adducin;Isoform 1 of Alpha-adducin;adducin 1 (alpha) isoform d;Adducin 1	P35611-3;P35611;P35611-1;A2A3P0;A2A3N8;B4DI79;B4DPW4;P35611-2;Q16155;Q4TT76;Q86XM2;Q96D30	4	1	1	1	2	2	2	84.302	768	0.0025369	454710
566	1194			IPI00328415;IPI00871319;IPI00446235;IPI00879792	IPI00328415;IPI00871319;IPI00446235;IPI00879792	1;1;1;1	1;1;1;1	1;1;1;1	Diaphorase-1;NADH-cytochrome b5 reductase 3;NADH-cytochrome b5 reductase 3 membrane-bound form;NADH-cytochrome b5 reductase 3 soluble form;cDNA FLJ56301, highly similar to NADH-cytochrome b5 reductase (EC 1.6.2.2);Mutant NADH-cytochrome b5 reductase;cDNA FLJ42537 fis, clone BRACE3004058, highly similar to NADH-cytochrome B5 reductase (EC 1.6.2.2);Cytochrome b5 reductase 3	CYB5R3;DIA1;Z93241.1-006	cDNA FLJ56301, highly similar to NADH-cytochrome b5 reductase;34 kDa protein;Isoform 2 of NADH-cytochrome b5 reductase 3;Cytochrome b5 reductase 3	P00387-1;P00387;B7Z7L3;P00387-2;Q6TGM4;Q6TGM5;Q6ZVI6;B1AHF3	4	1	1	1	3.3	3.3	3.3	38.226	334	0.0056684	723900
194	1391	118	190	IPI00646500;IPI00647667;IPI00013939;IPI00646957	IPI00646500;IPI00647667;IPI00013939;IPI00646957	1;1;1;1	1;1;1;1	1;1;1;1	Replication factor A protein 2;Replication protein A 32 kDa subunit;Replication protein A 34 kDa subunit;cDNA, FLJ93412, highly similar to Homo sapiens replication protein A2, 32kDa (RPA2), mRNA;cDNA FLJ61154, highly similar to Replication protein A 32 kDa subunit;cDNA FLJ57152, highly similar to Replication protein A 32 kDa subunit;Replication protein A2, 32kDa	REPA2;RPA2;RPA32;RPA34;RP4-547C9.3-003	Isoform 3 of Replication protein A 32 kDa subunit;Isoform 2 of Replication protein A 32 kDa subunit;Isoform 1 of Replication protein A 32 kDa subunit;Replication protein A2, 32kDa	P15927-3;P15927;P15927-2;B2R7E8;P15927-1;B4DQD9;B4DUL2;Q5TEJ7	4	1	1	1	3.4	3.4	3.4	38.809	358	0.045024	529810	+
537	287			IPI00719040;IPI00300990;IPI00470438;IPI00644245	IPI00719040;IPI00300990;IPI00470438;IPI00644245	1;1;1;1	1;1;1;1	1;1;1;1	Uncharacterized protein C1orf77;Chromosome 1 open reading frame 77	C1orf77;HT031;PP7704;RP1-178F15.2-002	Isoform 2 of Uncharacterized protein C1orf77;Isoform 1 of Uncharacterized protein C1orf77;24 kDa protein;Chromosome 1 open reading frame 77	Q9Y3Y2-3;Q9Y3Y2;Q0VAQ8;Q9Y3Y2-1;Q5T7Y9	4	1	1	1	5.2	5.2	5.2	26.524	249	4.781e-06	296960
583	1892;3488			IPI00783568;IPI00413663;IPI00783220;IPI00376144	IPI00783568;IPI00413663;IPI00783220;IPI00376144	2;2;2;2	1;1;1;1	1;1;1;1	LRCH1 protein;Leucine-rich repeats and calponin homology (CH) domain containing 1;Calponin homology domain-containing protein 1;Leucine-rich repeat and calponin homology domain-containing protein 1;Neuronal protein 81;cDNA FLJ76690, highly similar to Homo sapiens neuronal protein isoform a mRNA	LRCH1;RP11-147L20.3-001;CHDC1;KIAA1016	leucine-rich repeats and calponin homology (CH) domain containing 1 isoform 1;Leucine-rich repeats and calponin homology (CH) domain containing 1;Isoform 1 of Leucine-rich repeat and calponin homology domain-containing protein 1;Isoform 2 of Leucine-rich r	B7ZLL5;Q17R43;B1ALE7;Q9Y2L9-1;Q9Y2L9;Q9Y2L9-2;A8KA33;Q5TBU9;Q8TAR8	4	2	1	1	2.6	1.6	1.6	84.62	763	0.00013144	264630
710	2082			IPI00784366;IPI00784156;IPI00790702;IPI00909735	IPI00784366;IPI00784156;IPI00790702;IPI00909735	1;1;1;1	1;1;1;1	1;1;1;1	Adapter-related protein complex 2 beta subunit;Adaptor protein complex AP-2 subunit beta;AP105B;AP-2 complex subunit beta;Beta-2-adaptin;Beta-adaptin;Clathrin assembly protein complex 2 beta large chain;Plasma membrane adaptor HA2/AP2 adaptin beta subunit;cDNA FLJ78733, highly similar to Homo sapiens adaptor-related protein complex 2, beta 1 subunit (AP2B1), transcript variant 1, mRNA;cDNA FLJ784…	ADTB2;AP2B1;CLAPB1;DKFZp781K0743;hCG_1992160	Isoform 2 of AP-2 complex subunit beta;Isoform 1 of AP-2 complex subunit beta;Adaptor-related protein complex 2, beta 1 subunit, isoform CRA_f;cDNA FLJ54516, highly similar to Adapter-relatedprotein complex 2 beta-1 subunit	P63010-2;P63010;A8K0G3;A8K916;B4DWG4;B4E261;Q68DI0;Q96EL6;P63010-1;Q7Z451;B4DIL5	4	1	1	1	1.2	1.2	1.2	105.69	951	0.0091026	186060
265	3797			IPI00796864;IPI00641116;IPI00022018;IPI00790317	IPI00796864;IPI00641116;IPI00022018;IPI00790317	1;1;1;1	1;1;1;1	1;1;1;1	Dolichyl-phosphate mannosyltransferase polypeptide 1, catalytic subunit;Dolichol-phosphate mannose synthase;Dolichol-phosphate mannosyltransferase;Dolichyl-phosphate beta-D-mannosyltransferase;Mannose-P-dolichol synthase	DPM1;RP5-914P20.2-003;RP5-914P20.2-005;RP5-914P20.2-004	Dolichyl-phosphate mannosyltransferase polypeptide 1, catalytic subunit;Dolichyl-phosphate mannosyltransferase polypeptide 1, catalytic subunit;Dolichol-phosphate mannosyltransferase;Dolichyl-phosphate mannosyltransferase polypeptide 1, catalytic subunit	Q5QPK0;Q5QPK2;O60762;Q96HK0;Q5QPJ9	4	1	1	1	3.7	3.7	3.7	33.349	295	0.011646	347070
592	2811			IPI00797056;IPI00383132;IPI00942223;IPI00410712	IPI00797056;IPI00383132;IPI00942223;IPI00410712	1;1;1;1	1;1;1;1	1;1;1;1	ZBTB10 protein;Zinc finger and BTB domain-containing protein 10;Zinc finger protein RIN ZF;cDNA FLJ12752 fis, clone NT2RP2001174, weakly similar to GASTRULA ZINC FINGER PROTEIN XLCGF46.1	ZBTB10;RINZF;RINZFC	zinc finger and BTB domain containing 10 isoform a;Isoform 1 of Zinc finger and BTB domain-containing protein 10;zinc finger and BTB domain containing 10 isoform b;Isoform 2 of Zinc finger and BTB domain-containing protein 10	A4FVD0;A8E4L4;Q96DT7-1;Q96DT7;Q9H9H3;Q96DT7-2	4	1	1	1	1.6	1.6	1.6	94.893	871	0.00068983	211900
690	205;864;984;1517;1557;1796;1900;2454	95;96;97;98	184;277;287;350	IPI00909140;IPI00645452;IPI00647896;IPI00908770	IPI00909140;IPI00645452;IPI00647896;IPI00908770	8;8;8;5	8;8;8;5	1;1;1;1	Tubulin beta chain;Tubulin beta-5 chain;cDNA FLJ56903, highly similar to Tubulin beta-7 chain;Beta 5-tubulin;Beta-tubulin protein;Tubulin beta polypeptide;Tubulin, beta;Tubulin, beta, isoform CRA_a;MRNA encoding beta-tubulin. (from clone D-beta-1);cDNA FLJ50617, highly similar to Tubulin beta-7 chain;cDNA, FLJ79164, highly similar to Tubulin beta-7 chain;cDNA, FLJ79215, highly similar to Tubulin …	OK/SW-cl.56;TUBB;TUBB5;DAAP-285E11.4-001;DADB-118P11.3-001;DAMA-26D6.3-001;DAMC-316D20.4-001;DAQB-47P19.9-001;DASS-191K16.2-001;hCG_26016;XXbac-BCX111D4.2-001;XXbac-BPG252P9.4-001;DAAP-285E11.4-003;DADB-118P11.3-003;DAMA-26D6.3-003;DAMC-316D20.4-003;DAQB-47P19.9-003;DASS-191K16.2-003;XXbac-BCX111D4.2-003;XXbac-BPG252P9.4-003;XTP3TPATP1;DAAP-285E11.4-002;DADB-118P11.3-002;DAMA-26D6.3-002;DAMC-316D…	cDNA FLJ56903, highly similar to Tubulin beta-7 chain;Tubulin, beta;Tubulin, beta;cDNA FLJ53063, highly similar to Tubulin beta-7 chain	P07437;B4DY90;Q5SU16;Q6LC01;B4DQN9;B7ZAF0;B7ZAK1;Q5JP53;B4DXZ5;Q1KSF8;Q5ST81;Q6P602;Q96B85;Q9BUU9;B4DMU8	4	8	8	1	20.5	20.5	3.2	52.048	464	3.1708e-21	8925300
165	972;2346;3110;3523	111	66	IPI00375531;IPI00012048;IPI00791971;IPI00790982;IPI00790856;IPI00794728	IPI00375531;IPI00012048;IPI00791971;IPI00790982	4;4;2;2;1;1	4;4;2;2;1;1	1;1;1;0;0;0	Granzyme A-activated DNase;Metastasis inhibition factor nm23;nm23-H1;Nucleoside diphosphate kinase A;Tumor metastatic process-associated protein	NDPKA;NM23;NME1	Isoform 2 of Nucleoside diphosphate kinase A;Isoform 1 of Nucleoside diphosphate kinase A;9 kDa protein;9 kDa protein	P15531-2;P15531;P15531-1	6	4	4	1	29.9	29.9	7.9	19.653	177	4.5069e-14	3143900
94	58;1154;2393;2827;3043			IPI00005648;IPI00872777;IPI00942551;IPI00941773;IPI00910872	IPI00005648;IPI00872777;IPI00942551	5;4;4;1;1	1;1;1;0;0	1;1;1;0;0	Scaffold attachment factor B2;SAFB2 protein;Putative uncharacterized protein SAFB2;cDNA FLJ57435, highly similar to Scaffold attachment factor B2	KIAA0138;SAFB2	Scaffold attachment factor B2;Putative uncharacterized protein SAFB2;Putative uncharacterized protein SAFB2	Q14151;A0PJ47;A8MXT5;B4DU53;C9JPX0	5	5	1	1	6.3	1.3	1.3	107.47	953	1.2105e-19	316920
51	191			IPI00001560;IPI00942408;IPI00030733	IPI00001560;IPI00942408;IPI00030733	1;1;1	1;1;1	1;1;1	Cyclin-dependent kinase 4 inhibitor A;Cyclin-dependent kinase inhibitor 2A, isoforms 1/2/3;Multiple tumor suppressor 1;p16-INK4a;Cyclin-dependent kinase inhibitor;Cyclin-dependent kinase inhibitor 2A;P16;P16 protein	CDKN2;CDKN2A;MTS1	Cyclin-dependent kinase inhibitor;Isoform 1 of Cyclin-dependent kinase inhibitor 2A, isoforms 1/2/3;Isoform 3 of Cyclin-dependent kinase inhibitor 2A, isoforms 1/2/3	P42771-2;P42771;A5X2G7;A7LNE7;P42771-1;P42771-3;Q208B5;Q2MJK0;Q9UPB7	3	1	1	1	10.2	10.2	10.2	17.883	167	1.6842e-12	202220
85	181;220			IPI00005089;IPI00794581;IPI00908786	IPI00005089;IPI00794581;IPI00908786	2;2;1	1;1;1	1;1;1	Neuronal tropomodulin;Tropomodulin-2;cDNA FLJ76964, highly similar to Homo sapiens tropomodulin 2 (neuronal) (TMOD2), mRNA;TMOD2 protein;cDNA FLJ56546, highly similar to Tropomodulin-2	NTMOD;TMOD2	Tropomodulin-2;34 kDa protein;neuronal tropomodulin isoform b	Q9NZR1;A8K9L8;Q4G0W6;B4DEW6	3	2	1	1	6.8	4.3	4.3	39.595	351	0.00013843	402730
119	923			IPI00007797;IPI00737213;IPI00788781	IPI00007797;IPI00737213;IPI00788781	1;1;1	1;1;1	1;1;1	Epidermal-type fatty acid-binding protein;Fatty acid-binding protein 5;Fatty acid-binding protein, epidermal;Psoriasis-associated fatty acid-binding protein homolog;Putative uncharacterized protein FABP5	FABP5	Fatty acid-binding protein, epidermal;15 kDa protein;Putative uncharacterized protein FABP5	Q01469;A8MTQ5	3	1	1	1	6.7	6.7	6.7	15.164	135	0.0078068	1507600
135	1841			IPI00008998;IPI00787433;IPI00938044	IPI00008998;IPI00787433;IPI00938044	1;1;1	1;1;1	1;1;1	Butyrate-induced protein 1;Protein tyrosine phosphatase-like protein PTPLAD1;Protein-tyrosine phosphatase-like A domain-containing protein 1;cDNA FLJ54138, highly similar to Homo sapiens butyrate-induced transcript 1 (HSPC121), mRNA	BIND1;PTPLAD1	Protein tyrosine phosphatase-like protein PTPLAD1;cDNA FLJ54138, highly similar to Homo sapiens butyrate-induced transcript 1 (HSPC121), mRNA;hypothetical protein XP_002347581	Q9P035;B4DRF4	3	1	1	1	3.9	3.9	3.9	43.159	362	7.6123e-06	262250
161	1226	110	139	IPI00011698;IPI00927280;IPI00940972	IPI00011698;IPI00927280;IPI00940972	1;1;1	1;1;1	1;1;1	18 kDa Sin3-associated polypeptide;2HOR0202;Cell growth-inhibiting gene 38 protein;Histone deacetylase complex subunit SAP18;Sin3-associated polypeptide p18	GIG38;SAP18	Sin3A-associated protein, 18kDa;Putative uncharacterized protein SAP18;Histone deacetylase complex subunit SAP18	C9JAE7;O00422	3	1	1	1	7	7	7	19.526	172	0.01293	0
164	3684			IPI00012011;IPI00413344;IPI00909841	IPI00012011;IPI00413344;IPI00909841	1;1;1	1;1;1	1;1;1	18 kDa phosphoprotein;Cofilin, non-muscle isoform;Cofilin-1;Cofilin, muscle isoform;Cofilin-2;cDNA, FLJ94864, Homo sapiens cofilin 2 (muscle) (CFL2), mRNA;Cofilin 2 (Muscle), isoform CRA_a;Cofilin 2 (Muscle), isoform CRA_c;Cofilin isoform;cDNA FLJ51435, moderately similar to Cofilin-1	CFL;CFL1;CFL2;hCG_21174	Cofilin-1;Cofilin-2;cDNA FLJ51435, moderately similar to Cofilin-1	P23528;Q9Y281;Q549N0;B4E112	3	1	1	1	6.6	6.6	6.6	18.502	166	0.0010273	3738500
178	2933			IPI00013160;IPI00514767;IPI00555840	IPI00013160;IPI00514767;IPI00555840	1;1;1	1;1;1	1;1;1	Hepatocellular carcinoma-associated antigen 56;Ligatin;Ligatin variant	HCA56;LGTN;RP11-534L20.3-005	Isoform 1 of Ligatin;Ligatin;Ligatin variant (Fragment)	P41214-1;P41214;Q5SY38;Q59FU5	3	1	1	1	2.1	2.1	2.1	64.706	584	0.010209	123970
201	964			IPI00014533;IPI00220833;IPI00384556	IPI00014533;IPI00220833;IPI00384556	1;1;1	1;1;1	1;1;1	Autoantigen NOR-90;Nucleolar transcription factor 1;Upstream-binding factor 1;cDNA FLJ77827, highly similar to Human upstream binding factor (hUBF);cDNA FLJ53802, highly similar to Nucleolar transcription factor 1;Upstream binding transcription factor, RNA polymerase I, isoform CRA_a;cDNA FLJ53818, highly similar to Nucleolar transcription factor 1;UBTF protein;Upstream binding transcription fact…	UBF;UBF1;UBTF;hCG_30294	Isoform UBF1 of Nucleolar transcription factor 1;Isoform UBF2 of Nucleolar transcription factor 1;Ribosomal RNA upstream binding transcription factor (Fragment)	P17480-1;P17480;A8K962;P17480-2;B4DLB0;B4DNQ1;Q05BZ1;Q9BQR2;O00164	3	1	1	1	1.6	1.6	1.6	89.405	764	8.5584e-06	217930
245	908			IPI00020042;IPI00738042;IPI00216770	IPI00020042;IPI00738042;IPI00216770	1;1;1	1;1;1	1;1;1	26S protease regulatory subunit 6B;26S proteasome AAA-ATPase subunit RPT3;MB67-interacting protein;MIP224;Proteasome 26S subunit ATPase 4;Tat-binding protein 7;cDNA FLJ78505, highly similar to Homo sapiens proteasome (prosome, macropain) 26S subunit, ATPase, 4 (PSMC4), transcript variant 1, mRNA;cDNA, FLJ93682, Homo sapiens proteasome (prosome, macropain) 26S subunit, ATPase, 4(PSMC4), transcript…	MIP224;PSMC4;TBP7;hCG_43346	Isoform 1 of 26S protease regulatory subunit 6B;similar to proteasome 26S ATPase subunit 4;Isoform 2 of 26S protease regulatory subunit 6B	P43686-1;P43686;A8K2M0;P43686-2	3	1	1	1	2.2	2.2	2.2	47.366	418	0.011976	150560
264	3368			IPI00022002;IPI00942760;IPI00909159	IPI00022002;IPI00942760;IPI00909159	1;1;1	1;1;1	1;1;1	cDNA FLJ54536, highly similar to Mitochondrial 28S ribosomal protein S27;28S ribosomal protein S27, mitochondrial;cDNA FLJ53652, highly similar to Mitochondrial 28S ribosomal protein S27;MRPS27 protein;cDNA FLJ54799, highly similar to Mitochondrial 28S ribosomal protein S27;cDNA FLJ46849 fis, clone UTERU3006538, highly similar to Mitochondrial 28S ribosomal protein S27	KIAA0264;MRPS27	cDNA FLJ54536, highly similar to Mitochondrial 28S ribosomal protein S27;28S ribosomal protein S27, mitochondrial;cDNA FLJ54799, highly similar to Mitochondrial 28S ribosomal protein S27	B4DRT2;Q92552;B4DT94;Q6PKB3;B4DKI9;Q8N6F2	3	1	1	1	1.9	1.9	1.9	49.149	428	0.00034377	0
287	2993	182	135	IPI00024281;IPI00164779;IPI00550676	IPI00024281;IPI00164779;IPI00550676	1;1;1	1;1;1	1;1;1	Component of gems 2;Gemin-2;Survival of motor neuron protein-interacting protein 1;Survival interacting protein 1	GEMIN2;SIP1	Isoform 1 of Survival of motor neuron protein-interacting protein 1;Isoform 2 of Survival of motor neuron protein-interacting protein 1;Isoform 3 of Survival of motor neuron protein-interacting protein 1	O14893-1;O14893;O14893-2;O14893-3;Q9H4F4	3	1	1	1	4.3	4.3	4.3	31.585	280	0.040875	292870	+
303	3582			IPI00025512;IPI00924436;IPI00909453	IPI00025512;IPI00924436;IPI00909453	1;1;1	1;1;1	1;1;1	28 kDa heat shock protein;Estrogen-regulated 24 kDa protein;Heat shock 27 kDa protein;Heat shock protein beta-1;Stress-responsive protein 27;cDNA FLJ52243, highly similar to Heat-shock protein beta-1;Putative uncharacterized protein HSPB1	HSP27;HSP28;HSPB1	Heat shock protein beta-1;Putative uncharacterized protein HSPB1;cDNA FLJ52243, highly similar to Heat-shock protein beta-1	P04792;C9JLY6;B4DL87;C9J3N8	3	1	1	1	7.8	7.8	7.8	22.782	205	0.0063415	339250
327	128;571;2037;3767			IPI00027423;IPI00550451;IPI00410128	IPI00027423;IPI00550451;IPI00410128	4;4;4	1;1;1	1;1;1	Serine/threonine-protein phosphatase;Serine/threonine-protein phosphatase PP1-alpha catalytic subunit;Protein phosphatase 1, catalytic subunit, alpha isoform;Protein phosphatase 1, catalytic subunit, alpha	PPP1A;PPP1CA	protein phosphatase 1, catalytic subunit, alpha isoform 3;Serine/threonine-protein phosphatase PP1-alpha catalytic subunit;protein phosphatase 1, catalytic subunit, alpha isoform 2	Q07161;P62136;A6NNR3;C0STL0;C4TNW6	3	4	1	1	12.3	2.6	2.6	38.631	341	5.725e-10	378500
391	1918			IPI00152695;IPI00877677;IPI00797468	IPI00152695;IPI00877677;IPI00797468	1;1;1	1;1;1	1;1;1	Swd2;WD repeat-containing protein 82;Putative uncharacterized protein WDR82	UNQ9342/PRO34047;WDR82;WDR82A	WD repeat-containing protein 82;26 kDa protein;Putative uncharacterized protein WDR82	Q6UXN9;A8K5R5;C9JBU3	3	1	1	1	3.8	3.8	3.8	35.079	313	0.011	1044700
398	1870			IPI00169383;IPI00219568;IPI00916818	IPI00169383;IPI00219568;IPI00916818	1;1;1	1;1;1	1;1;1	Cell migration-inducing gene 10 protein;Phosphoglycerate kinase 1;Primer recognition protein 2;Phosphoglycerate kinase;Phosphoglycerate kinase 2;Phosphoglycerate kinase, testis specific	MIG10;OK/SW-cl.110;PGK1;PGKA;hCG_20034;PGK2;PGKB	Phosphoglycerate kinase 1;Phosphoglycerate kinase 2;Phosphoglycerate kinase	P00558;A8K4W6;B7Z7A9;P07205;B4DHM5;B4E1H9	3	1	1	1	3.6	3.6	3.6	44.614	417	5.0979e-06	237790
426	384;1503	260	22	IPI00215918;IPI00792330;IPI00946929	IPI00215918;IPI00792330;IPI00946929	2;2;1	1;1;1	1;1;1	ADP-ribosylation factor 4;Putative uncharacterized protein ARF4	ARF2;ARF4	ADP-ribosylation factor 4;Putative uncharacterized protein ARF4;Putative uncharacterized protein ARF4	P18085;C9JPM4;C9JAK5	3	2	1	1	11.7	5.6	5.6	20.511	180	0.00012236	371940
242	2831			IPI00218019;IPI00019906;IPI00394877	IPI00218019;IPI00019906;IPI00394877	1;1;1	1;1;1	1;1;1	5F7;Basigin;Collagenase stimulatory factor;Extracellular matrix metalloproteinase inducer;Leukocyte activation antigen M6;OK blood group antigen;Tumor cell-derived collagenase stimulatory factor;cDNA FLJ52708, highly similar to Basigin;cDNA FLJ61188, highly similar to Basigin;Basigin (Ok blood group), isoform CRA_a;cDNA FLJ36018 fis, clone TESTI2016337, highly similar to BASIGIN;Cervical EMMPRIN;…	BSG;UNQ6505/PRO21383;hCG_20562;hEMMPRIN	Isoform 1 of Basigin;Isoform 2 of Basigin;basigin isoform 4	P35613-1;P35613;B4DNE1;P35613-2;B4DY23;Q54A51;A6NJW1	3	1	1	1	3.6	3.6	3.6	42.2	385	6.0271e-05	208580
462	114			IPI00219153;IPI00878392;IPI00879364	IPI00219153;IPI00878392;IPI00879364	1;1;1	1;1;1	1;1;1	60S ribosomal protein L22;EBER-associated protein;Epstein-Barr virus small RNA-associated protein;Heparin-binding protein HBp15;Ribosomal protein L22-like 2;Ribosomal protein L22	RPL22;RPL22L2	60S ribosomal protein L22;11 kDa protein;9 kDa protein	P35268;B8Y929;Q7Z4W8;Q8WYP0;Q9BYF5	3	1	1	1	10.2	10.2	10.2	14.787	128	2.2142e-05	0
476	2528			IPI00219757;IPI00793319;IPI00554769	IPI00219757;IPI00793319;IPI00554769	1;1;1	1;1;1	1;1;1	Glutathione S-transferase P;GST class-pi;GSTP1-1;Glutathione S-transferase pi;Putative uncharacterized protein GSTP1;Mutant GSTP1	FAEES3;GST3;GSTP1	Glutathione S-transferase P;Putative uncharacterized protein GSTP1;Mutant GSTP1	P09211;C7DJS1;C7DJS2;A8MX94;B2C310;Q5D6A5	3	1	1	1	5.2	5.2	5.2	23.356	210	0.013674	259190
578	1382;1974;2239			IPI00337415;IPI00925531;IPI00925310	IPI00337415;IPI00925531	3;2;1	1;1;1	1;1;1	Adenylate cyclase-inhibiting G alpha protein;Guanine nucleotide-binding protein G(i) subunit alpha-1;cDNA FLJ57446, highly similar to Guanine nucleotide-binding protein G(i), alpha-1 subunit;Putative uncharacterized protein GNAI1	GNAI1	Guanine nucleotide-binding protein G(i), alpha-1 subunit;Putative uncharacterized protein GNAI1	P63096;B4E2V1;O43383;C9J3A4	3	3	1	1	9.6	4.2	4.2	40.361	354	9.4959e-07	238000
618	100			IPI00411706;IPI00641040;IPI00645836	IPI00411706;IPI00641040;IPI00645836	1;1;1	1;1;1	1;1;1	Esterase D;S-formylglutathione hydrolase	ESD	S-formylglutathione hydrolase;28 kDa protein;Putative uncharacterized protein ESD	P10768;C9J3H9	3	1	1	1	4.3	4.3	4.3	31.462	282	0.0033574	212110
192	510			IPI00479946;IPI00013894;IPI00908463	IPI00479946;IPI00013894;IPI00908463	1;1;1	1;1;1	1;1;1	cDNA FLJ76863, highly similar to Homo sapiens stress-induced-phosphoprotein 1 (Hsp70/Hsp90-organizing protein) (STIP1), mRNA;STIP1 protein;Hsc70/Hsp90-organizing protein;Renal carcinoma antigen NY-REN-11;Stress-induced-phosphoprotein 1;Transformation-sensitive protein IEF SSP 3521;cDNA FLJ54451, highly similar to Stress-induced-phosphoprotein 1	STIP1	STIP1 protein;Stress-induced-phosphoprotein 1;cDNA FLJ54451, highly similar to Stress-induced-phosphoprotein 1	A8K690;Q3ZCU9;P31948;B4DM70	3	1	1	1	1.7	1.7	1.7	68.046	590	0.004504	248230
406	855			IPI00480142;IPI00643885;IPI00179057	IPI00480142;IPI00643885;IPI00179057	1;1;1	1;1;1	1;1;1	Cullin-4B	CUL4B;KIAA0695	Isoform 2 of Cullin-4B;cDNA FLJ41694 fis, clone HCHON2001217, highly similar to Cullin-4B;Isoform 1 of Cullin-4B	Q13620-2;Q13620;B3KVX4;Q13620-1;B7Z5K8	3	1	1	1	1.3	1.3	1.3	103.98	913	0.011678	115880
586	1866			IPI00550882;IPI00941557;IPI00376503	IPI00550882;IPI00941557;IPI00376503	1;1;1	1;1;1	1;1;1	Pyrroline-5-carboxylate reductase;Pyrroline-5-carboxylate reductase 1, mitochondrial;Proliferation-inducing protein 45;PYCR1 protein	PYCR1;PIG45;hCG_38803	Pyrroline-5-carboxylate reductase;Pyrroline-5-carboxylate reductase 1, mitochondrial;pyrroline-5-carboxylate reductase 1 isoform 2	B4DMU0;P32322;Q2TU78;Q8TBX0;A6NFM2	3	1	1	1	3.2	3.2	3.2	35.98	346	0.013232	0
432	2530			IPI00642816;IPI00216125;IPI00419797	IPI00642816;IPI00216125;IPI00419797	1;1;1	1;1;1	1;1;1	Signal recognition particle 9 kDa protein;cDNA FLJ76514, highly similar to Homo sapiens signal recognition particle 9kDa (SRP9), mRNA;HCG1781062;Signal recognition particle 9kDa, isoform CRA_a;Similar to signal recognition particle 9kD;Signal recognition particle 9 kDa isoform;Signal recognition particle 9kDa, isoform CRA_b;SRP9 protein;Putative uncharacterized protein DKFZp564M2223	SRP9;hCG_1781062;hCG_1984300;DKFZp564M2223	Signal recognition particle 9 kDa protein;signal recognition particle 9kDa isoform 1;SRP9 protein	P49458;A8K0N0;Q8WVW9;Q6NVX0;Q8WTW0;Q659G3;Q6P2S0	3	1	1	1	12.8	12.8	12.8	10.112	86	0.00011531	578640
368	2662			IPI00646086;IPI00219162;IPI00037619	IPI00646086;IPI00219162;IPI00037619	1;1;1	1;1;1	1;1;1	60S ribosomal protein L39;60S ribosomal protein L39 pseudogene 5;Putative 60S ribosomal protein L39-like 5	RPL39;RPL39P5	Putative uncharacterized protein RPL39;60S ribosomal protein L39;Putative 60S ribosomal protein L39-like 5	C9JB44;P62891;Q59GN2	3	1	1	1	10.1	10.1	10.1	11.502	99	0.00067094	1362900
380	1199			IPI00654582;IPI00100154;IPI00167490	IPI00654582;IPI00100154;IPI00167490	1;1;1	1;1;1	1;1;1	Toll interacting protein variant;Toll-interacting protein;cDNA FLJ33531 fis, clone BRAMY2007255, highly similar to Toll-interacting protein;cDNA FLJ45180 fis, clone BRAWH3047565, highly similar to Toll-interacting protein;cDNA, FLJ96670, Homo sapiens toll interacting protein (TOLLIP), mRNA;Toll interacting protein;Toll interacting protein, isoform CRA_a;TOLLIP protein;cDNA FLJ39374 fis, clone PEB…	TOLLIP;hCG_40380	Toll interacting protein variant (Fragment);Toll-interacting protein;cDNA FLJ39374 fis, clone PEBLM2008576, highly similar to Homo sapiens TOLLIP protein	Q59FB9;Q9H0E2;B3KR28;B3KXC6;Q6FIE9;Q8N8J5	3	1	1	1	4	4	4	38.894	352	5.713e-05	197800
696	524;1486;2285	102	453	IPI00658000;IPI00940014;IPI00165467	IPI00658000;IPI00940014;IPI00165467	3;3;2	1;1;1	1;1;1	IGF-II mRNA-binding protein 3;Insulin-like growth factor 2 mRNA-binding protein 3;KH domain-containing protein overexpressed in cancer;VICKZ family member 3	IGF2BP3;IMP3;KOC1;VICKZ3	Isoform 1 of Insulin-like growth factor 2 mRNA-binding protein 3;Putative uncharacterized protein IGF2BP3;Isoform 2 of Insulin-like growth factor 2 mRNA-binding protein 3	O00425-1;O00425;C9JSN3;O00425-2	3	3	1	1	6.2	2.2	2.2	63.704	579	9.799e-09	174970
712	2711			IPI00795979;IPI00789008;IPI00872619	IPI00795979;IPI00789008;IPI00872619	1;1;1	1;1;1	1;1;1	Epidermal surface antigen;Flotillin-2;Membrane component chromosome 17 surface marker 1;FLOT2 protein;Flotillin 2;HCG1998851, isoform CRA_e	ESA1;FLOT2;M17S1;hCG_1998851	53 kDa protein;Flotillin-2;FLOT2 protein	Q14254;Q6FG43;Q9BTI6	3	1	1	1	2.3	2.3	2.3	53.137	483	0.0075635	112500
309	2668			IPI00893746;IPI00026167;IPI00939140	IPI00893746;IPI00026167;IPI00939140	1;1;1	1;1;1	1;1;1	NHP2 non-histone chromosome protein 2-like 1 (S. cerevisiae);High mobility group-like nuclear protein 2 homolog 1;NHP2-like protein 1;OTK27;SNU13 homolog;U4/U6.U5 tri-snRNP 15.5 kDa protein;cDNA, FLJ92061, Homo sapiens NHP2 non-histone chromosome protein 2-like 1 (S.cerevisiae) (NHP2L1), mRNA;NHP2 non-histone chromosome protein 2-like 1 (S. cerevisiae), isoform CRA_a;NHP2L1 protein	CTA-216E10.8-008;NHP2L1;CTA-216E10.8-001;hCG_41538	NHP2 non-histone chromosome protein 2-like 1;NHP2-like protein 1;Putative uncharacterized protein NHP2L1 (Fragment)	B1AHD1;C9JMP8;P55769;Q6FHM6;C9J9R8	3	1	1	1	9.1	9.1	9.1	14.627	132	0.00097474	470880
243	3504			IPI00909582;IPI00019912;IPI00847995	IPI00909582;IPI00019912;IPI00847995	1;1;1	1;1;1	1;1;1	cDNA FLJ55431, highly similar to Peroxisomal multifunctional enzyme type 2;cDNA FLJ59409, highly similar to Peroxisomal multifunctional enzyme type 2;17-beta-hydroxysteroid dehydrogenase 4;3-alpha,7-alpha,12-alpha-trihydroxy-5-beta-cholest-24-enoyl-CoA hydratase;3-hydroxyacyl-CoA dehydrogenase;D-bifunctional protein;Peroxisomal multifunctional enzyme type 2;cDNA, FLJ92803, highly similar to Homo …	EDH17B4;HSD17B4	cDNA FLJ55431, highly similar to Peroxisomal multifunctional enzyme type 2;Peroxisomal multifunctional enzyme type 2;cDNA FLJ61268, highly similar to Peroxisomal multifunctional enzyme type 2	B4DNV1;B4DSD0;P51659;B2R659;B3KSP2;B4DDM5;B4DVS5;B4DI68;Q59H27;Q9UBA4	3	1	1	1	1.6	1.6	1.6	83.052	761	0.0013871	219290
732	1077			IPI00916111;IPI00915869;IPI00916861	IPI00916111;IPI00915869;IPI00916861	1;1;1	1;1;1	1;1;1	Cytosolic malate dehydrogenase;Malate dehydrogenase, cytoplasmic;Malate dehydrogenase;Putative uncharacterized protein MDH1	MDH1;MDHA	Malate dehydrogenase;Malate dehydrogenase;Putative uncharacterized protein MDH1	P40925;B4DUN2;B7Z3I7;B9A041;B8ZZ51	3	1	1	1	2.8	2.8	2.8	38.655	352	0.01284	602520
685	5			IPI00936328;IPI00937223;IPI00641181	IPI00936328;IPI00937223;IPI00641181	1;1;1	1;1;1	1;1;1	Macrophage myristoylated alanine-rich C kinase substrate;MARCKS-like protein 1;MARCKS-related protein	MARCKSL1;MLP;MRP	similar to hCG2040253;similar to hCG2040253;MARCKS-related protein	P49006	3	1	1	1	5.2	5.2	5.2	26.492	251	0.0077166	268300
271	2777			IPI00940791;IPI00855916;IPI00022432	IPI00940791;IPI00855916;IPI00022432	1;1;1	1;1;1	1;1;1	Transthyretin;ATTR;Prealbumin;TBPA;TTR;Transthyretin amyloidosis variant F33V;Transthyretin amyloidosis variant D38V	PALB;TTR;transthyretin/ TTR	20 kDa protein;Transthyretin;Transthyretin	A6XGL1;P02766;A6XMH1;Q53WY6;Q8TDB1;Q8TDB2	3	1	1	1	13	13	13	20.145	185	8.6916e-07	906450
139	2675			IPI00946150;IPI00009235;IPI00945960	IPI00946150;IPI00009235;IPI00945960	1;1;1	1;1;1	1;1;1	cDNA FLJ52061, highly similar to Translocon-associated protein subunit gamma;Signal sequence receptor subunit gamma;Translocon-associated protein subunit gamma;Putative uncharacterized protein SSR3	SSR3;TRAPG	cDNA FLJ52061, highly similar to Translocon-associated protein subunit gamma;Translocon-associated protein subunit gamma;Putative uncharacterized protein SSR3	B4E2P2;Q9UNL2;C9JA28	3	1	1	1	7.1	7.1	7.1	22.61	198	0.0017134	238400
117	864;984;1517;1529;1557;1796;1900;2454	95;96;97;98	164;257;267;330	IPI00007752;IPI00930130;IPI00013475;IPI00031370;IPI00930715;IPI00023598;IPI00152453;IPI00013683;IPI00646779;IPI00939129;IPI00174849;IPI00292496;IPI00942474;IPI00908469;IPI00514047;IPI00641706;IPI00945532;IPI00643158;IPI00640115;IPI00739915;IPI00926685;IPI00644620;CON__ENSEMBL:ENSBTAP00000025008;IPI00006510;IPI00018511;IPI00909781;IPI00877930;IPI00953417;IPI00827736;IPI00908605	IPI00007752;IPI00930130;IPI00013475;IPI00031370;IPI00930715;IPI00023598;IPI00152453;IPI00013683;IPI00646779;IPI00939129;IPI00174849;IPI00292496;IPI00942474;IPI00908469;IPI00514047;IPI00641706;IPI00945532;IPI00643158;IPI00640115;IPI00739915;IPI00926685;IPI00644620	8;8;6;6;6;5;4;4;4;4;4;4;4;4;4;4;4;4;4;4;4;4;3;3;3;3;3;2;2;1	1;1;0;0;0;0;0;0;0;0;0;0;0;0;0;0;0;0;0;0;0;0;0;0;0;0;0;0;0;1	1;1;0;0;0;0;0;0;0;0;0;0;0;0;0;0;0;0;0;0;0;0;0;0;0;0;0;0;0;1	Tubulin beta-2 chain;Tubulin beta-2C chain;Class IVb beta tubulin;Tubulin, beta 2C;TUBB2C protein;Tubulin beta 2C;cDNA FLJ11352 fis, clone HEMBA1000020, highly similar to Tubulin beta-2C chain;Tubulin beta-2A chain;TUBB2A protein;Tubulin beta-2B chain;TUBB2B protein;cDNA FLJ52378, highly similar to Tubulin beta-7 chain;cDNA FLJ53906, highly similar to Tubulin beta chain;Homo sapiens clone 23678;P…	TUBB2C;TUBB2;TUBB2A;TUBB2B;DKFZp566F223;TUBB4;TUBB5;MC1R;MSHR;hCG_2039647;TUBB3;hCG_2042771;TUBB6;hCG_1641604;TUBB8;hCG_2017862;RP11-631M21.2;RP11-631M21.2-005;TUBB4Q;RP11-631M21.2-002;hCG_1983504	Tubulin beta-2C chain;cDNA FLJ11352 fis, clone HEMBA1000020, highly similar to Tubulin beta-2C chain;Tubulin beta-2A chain;Tubulin beta-2B chain;cDNA, FLJ93005, highly similar to Homo sapiens tubulin, beta polypeptide (TUBB), mRNA;Tubulin beta-4 chain;HCG2	P68371;Q8IWP6;Q8IZ29;Q8N6N5;Q96HX0;A4UCT2;B3KML9;Q13885;A5D906;A5D907;Q9BVA1;A1L195;A8K068;B4E052;B7Z4N1;O43209;Q9UGA2;B2R6L0;P04350;B4DE77;Q01726;A8I0M1;B2RBD5;B3KNP6;Q1JUL4;Q1JUL6;Q1JUL8;Q1JUL9;Q1JUM0;Q1JUM2;Q1JUM3;Q1JUM4;Q1JUM5;Q3ZCR3;Q53G92;Q6UR92;Q6UR93;Q6UR94;Q6UR95;Q6UR96;Q6UR97;Q6UR98;Q6UR99;Q6URA0;Q7KZS6;Q86YW1;Q13509;Q9BUF5;B3KS31;Q2NKY5;A6NNZ2;Q3ZCM7;C9JK52;B4DP54;B4E386;Q5SQY0;C9JAA5;…	30	8	1	1	20.7	2.7	2.7	49.83	445	9.984e-20	335270
416	470;574;607;626;660;714;743;834;933;956;970;1100;1261;1373;1513;1608;1765;1825;1829;1895;2055;2109;2141;2174;2240;2277;2378;2384;2449;2512;2611;2659;2766;2795;2915;2952;2963;2975;3012;3149;3191;3213;3491;3566;3667	250;251;252;253;254;255;256	109;492;762;879;1042;1685;1827	IPI00183572;IPI00816106;IPI00815633;IPI00807434;IPI00043678;IPI00184772;IPI00940115;IPI00797373;IPI00856108;IPI00942335;IPI00945909;IPI00657746;IPI00641000	IPI00183572;IPI00816106;IPI00815633;IPI00807434	45;45;44;44;15;4;4;2;2;2;2;2;2	1;1;0;0;0;0;0;0;0;0;0;0;0	1;1;0;0;0;0;0;0;0;0;0;0;0	Dedicator of cytokinesis protein 7;DOCK7 protein;cDNA FLJ34160 fis, clone FCBBF3013800, highly similar to Dedicator of cytokinesis protein 7;cDNA FLJ56240, highly similar to Dedicator of cytokinesis protein 7	DOCK7;KIAA1771	Isoform 2 of Dedicator of cytokinesis protein 7;Isoform 4 of Dedicator of cytokinesis protein 7;Isoform 6 of Dedicator of cytokinesis protein 7;Isoform 3 of Dedicator of cytokinesis protein 7	Q96N67-2;Q96N67;Q96N67-4;Q96N67-6;A4FU72;B3KRG0;B4DSH0;Q96N67-3	13	45	1	1	25.2	0.4	0.4	241.41	2129	4.3579e-189	669890
584	213;214;279;295;487;515;624;667;820;951;1047;1063;1068;1427;1429;1467;1481;1548;1623;1685;1823;1824;1857;1889;1928;2268;2325;2331;2367;2408;2421;2489;2514;2540;2680;2703;2762;2833;2870;2908;2926;2927;2989;3002;3131;3237;3521;3522;3530;3531;3583;3587;3744;3764	322;323;324;325;326;327;328	20;542;582;727;889;1039;1073	IPI00376344;IPI00795618;IPI00793284;IPI00917642;IPI00917462;IPI00917840;IPI00873721;IPI00917100;IPI00916100	IPI00376344;IPI00795618	54;54;12;10;10;6;5;5;5	54;54;12;10;10;6;5;5;5	1;1;0;0;0;0;0;0;0	MYH-1c;Myosin I alpha;Myosin-Ib;MYO1B variant protein;Myosin IB, isoform CRA_a;cDNA FLJ90497 fis, clone NT2RP3003874, highly similar to Myosin Ib	MYO1B;hCG_25797	Isoform 1 of Myosin-Ib;cDNA FLJ90497 fis, clone NT2RP3003874, highly similar to Myosin Ib	O43795-1;O43795;B0I1S9;B3KQI2	9	54	54	1	47.4	47.4	1.4	131.98	1136	0	682080000
50	2091			IPI00000948;IPI00927538	IPI00000948;IPI00927538	1;1	1;1	1;1	Transducin beta-like protein 2;Williams-Beuren syndrome chromosomal region 13 protein;WS beta-transducin repeats protein;cDNA, FLJ95314, highly similar to Homo sapiens transducin (beta)-like 2 (TBL2), transcript variant 1, mRNA;cDNA FLJ90138 fis, clone HEMBB1000905, weakly similar to TRANSCRIPTIONAL REPRESSOR RCO-1;TBL2 protein;cDNA FLJ55528, highly similar to Transducin beta-like 2 protein;cDNA …	TBL2;UNQ563/PRO1125;WBSCR13	Transducin beta-like protein 2;cDNA FLJ55528, highly similar to Transducin beta-like 2 protein	Q9Y4P3;B2RB52;Q8N2L6;Q96E41;B4DY50;B4DY59	2	1	1	1	2.9	2.9	2.9	49.797	447	1.7157e-07	386640
56	2291	52	136	IPI00002236;IPI00334005	IPI00002236;IPI00334005	1;1	1;1	1;1	Breast epithelial antigen BA46;HMFG;Lactadherin;Lactadherin short form;Medin;MFGM;Milk fat globule-EGF factor 8;SED1;cDNA FLJ38589 fis, clone HCHON2010074, highly similar to LACTADHERIN;cDNA FLJ59612, highly similar to Lactadherin;MFGE8 protein;Milk fat globule-EGF factor 8 protein;Milk fat globule-EGF factor 8 protein, isoform CRA_b	MFGE8;hCG_26628	Lactadherin;milk fat globule-EGF factor 8 protein isoform b	Q08431;B3KTQ2;B4E396;Q7Z3D2;Q9BTL9	2	1	1	1	3.4	3.4	3.4	43.122	387	0.0019341	1155400
83	857			IPI00005055;IPI00335006	IPI00005055;IPI00335006	1;1	1;1	1;1	UPF0428 protein CXorf56;cDNA FLJ38978 fis, clone NT2RI2004209;Chromosome X open reading frame 56, isoform CRA_b;Putative uncharacterized protein CXorf56;cDNA FLJ52998	CXorf56;hCG_23192	UPF0428 protein CXorf56;26 kDa protein	Q9H5V9;A8MPX7;B4DQN2	2	1	1	1	5	5	5	25.624	222	0.0012691	185190
101	3226			IPI00006379;IPI00924866	IPI00006379;IPI00924866	1;1	1;1	1;1	Nucleolar protein 5;Nucleolar protein 58;cDNA FLJ13913 fis, clone Y79AA1000231, highly similar to Nucleolar protein NOP5;cDNA FLJ56668, highly similar to Nucleolar protein NOP5	HSPC120;NOL5;NOP5;NOP58	Nucleolar protein 58;Putative uncharacterized protein NOP58	Q9Y2X3;B3KN82;B4DUY3;C9JWP8	2	1	1	1	1.9	1.9	1.9	59.578	529	0.0062461	304680
105	488			IPI00007001;IPI00377233	IPI00007001;IPI00377233	1;1	1;1	1;1	39S ribosomal protein L11, mitochondrial;Mitochondrial ribosomal protein L11 isoform a variant;Mitochondrial ribosomal protein L11;Mitochondrial ribosomal protein L11, isoform CRA_f	CGI-113;MRPL11;hCG_2017204	39S ribosomal protein L11, mitochondrial;mitochondrial ribosomal protein L11 isoform b	Q9Y3B7;Q53G19;Q32P46	2	1	1	1	6.2	6.2	6.2	20.683	192	0.00056686	152980
137	3357			IPI00009057;IPI00179890	IPI00009057;IPI00179890	1;1	1;1	1;1	GAP SH3 domain-binding protein 2;Ras GTPase-activating protein-binding protein 2;cDNA FLJ76053, highly similar to Homo sapiens Ras-GTPase activating protein SH3 domain-binding protein 2 (G3BP2), transcript variant 3, mRNA	G3BP2;KIAA0660	Isoform A of Ras GTPase-activating protein-binding protein 2;Isoform B of Ras GTPase-activating protein-binding protein 2	Q9UN86-1;Q9UN86;Q9UN86-2;A8K6V7	2	1	1	1	2.7	2.7	2.7	54.12	482	9.7546e-05	629480
142	1159			IPI00009650;IPI00176710	IPI00009650;IPI00176710	1;1	1;1	1;1	Lipocalin-1;Tear lipocalin;Tear prealbumin;Von Ebner gland protein;Putative lipocalin 1-like protein 1	LCN1;VEGP;LCN1L1	Lipocalin-1;Putative lipocalin 1-like protein 1	P31025;Q5VSP4	2	1	1	1	6.2	6.2	6.2	19.25	176	0.00057841	4503400
176	2648			IPI00013068;IPI00796161	IPI00013068;IPI00796161	1;1	1;1	1;1	eIF-3 p48;Eukaryotic translation initiation factor 3 subunit 6;Eukaryotic translation initiation factor 3 subunit E;Viral integration site protein INT-6 homolog;cDNA, FLJ93685, highly similar to Homo sapiens eukaryotic translation initiation factor 3, subunit 6 48kDa (EIF3S6), mRNA;cDNA FLJ42184 fis, clone THYMU2031994, highly similar to Eukaryotic translation initiation factor 3 subunit 6;Eukary…	EIF3E;EIF3S6;INT6;hCG_2008794	Eukaryotic translation initiation factor 3 subunit E;20 kDa protein	P60228;B2R806;B3KW56;Q6IAX5	2	1	1	1	2.5	2.5	2.5	52.22	445	0.0064237	231710
179	3211			IPI00013210;IPI00843976	IPI00013210;IPI00843976	1;1	1;1	1;1	Butyrophilin subfamily 1 member A1;Butyrophilin, subfamily 1, member A1;BTN1A1 protein	BTN;BTN1A1	Butyrophilin subfamily 1 member A1;BTN1A1 protein	Q13410;Q4VAN2;Q4VAN3;Q4VAN1	2	1	1	1	1.9	1.9	1.9	58.99	526	0.00072375	9421400
204	25			IPI00015018;IPI00643288	IPI00015018;IPI00643288	1;1	1;1	1;1	Inorganic pyrophosphatase;Pyrophosphate phospho-hydrolase;Pyrophosphatase (Inorganic) 1	IOPPP;PP;PPA1;RP11-367H5.1-004	Inorganic pyrophosphatase;Pyrophosphatase (Inorganic) 1	Q15181;Q5SQT6	2	1	1	1	3.1	3.1	3.1	32.66	289	0.010988	256930
216	1466			IPI00017373;IPI00894460	IPI00017373;IPI00894460	1;1	1;1	1;1	Replication factor A protein 3;Replication protein A 14 kDa subunit;cDNA, FLJ92105, Homo sapiens replication protein A3, 14kDa (RPA3), mRNA;Replication protein A3, 14kDa;Replication protein A3, 14kDa, isoform CRA_b;Putative uncharacterized protein RPA3;Replication protein A3, 14kDa, isoform CRA_a	REPA3;RPA14;RPA3;hCG_17407;tcag7.136	Replication protein A 14 kDa subunit;Replication protein A3, 14kDa, isoform CRA_a	P35244;A4D105;B5MC59	2	1	1	1	14	14	14	13.569	121	0.0034277	318240
226	336;542;2383	49	218	IPI00018146;IPI00796727	IPI00018146;IPI00796727	3;2	1;1	1;1	14-3-3 protein tau;14-3-3 protein T-cell;14-3-3 protein theta;Protein HS1;cDNA FLJ52118, highly similar to 14-3-3 protein theta;cDNA FLJ51144, highly similar to 14-3-3 protein theta;cDNA, FLJ79057, highly similar to 14-3-3 protein theta;Putative uncharacterized protein YWHAQ	YWHAQ	14-3-3 protein theta;Putative uncharacterized protein YWHAQ	P27348;B4DMT8;B4DY04;Q53S41;Q53RR5	2	3	1	1	13.1	5.7	5.7	27.764	245	2.4651e-13	563450
227	1358			IPI00018206;IPI00910267	IPI00018206;IPI00910267	1;1	1;1	1;1	Aspartate aminotransferase, mitochondrial;Fatty acid-binding protein;Glutamate oxaloacetate transaminase 2;Plasma membrane-associated fatty acid-binding protein;Transaminase A;cDNA FLJ78439, highly similar to Homo sapiens glutamic-oxaloacetic transaminase 2;cDNA FLJ40994 fis, clone UTERU2015640, highly similar to Aspartate aminotransferase, mitochondrial (EC 2.6.1.1);cDNA FLJ55692, highly similar…	GOT2	Aspartate aminotransferase, mitochondrial;Aspartate aminotransferase	P00505;A8K482;B3KUZ8;B4DJA6	2	1	1	1	2.8	2.8	2.8	47.475	430	1.1402e-05	212000
238	3080			IPI00019568;IPI00877967	IPI00019568;IPI00877967	1;1	1;1	1;1	Activation peptide fragment 1;Activation peptide fragment 2;Coagulation factor II;Prothrombin;Thrombin heavy chain;Thrombin light chain;cDNA FLJ54622, highly similar to Prothrombin (EC 3.4.21.5);F2 protein;Prothrombin B-chain;Putative uncharacterized protein F2	F2	Prothrombin (Fragment);Putative uncharacterized protein F2	P00734;B4DDT3;Q15253;Q69EZ7;Q69EZ8;Q86WA1;Q8TD58;C9JV37	2	1	1	1	2.1	2.1	2.1	70.036	622	3.0206e-08	200590
276	1968	178	363	IPI00022977;IPI00908811	IPI00022977;IPI00908811	1;1	1;1	1;1	B-CK;Creatine kinase B chain;Creatine kinase B-type;cDNA FLJ52237, highly similar to Creatine kinase B-type (EC 2.7.3.2)	CKB;CKBB	Creatine kinase B-type;cDNA FLJ52237, highly similar to Creatine kinase B-type	P12277;B4DP56	2	1	1	1	2.1	2.1	2.1	42.644	381	0.057697	176090	+
289	68			IPI00024524;IPI00915874	IPI00024524;IPI00915874	1;1	1;1	1;1	RNA-binding protein PNO1;cDNA, FLJ93703, highly similar to Homo sapiens putatative 28 kDa protein (LOC56902), mRNA	PNO1	RNA-binding protein PNO1;Putative uncharacterized protein PNO1	Q9NRX1;B2R823;C9J6G1	2	1	1	1	4	4	4	27.924	252	0.012523	420350
307	414	189	15	IPI00026087;IPI00186338	IPI00026087;IPI00186338	1;1	1;1	1;1	Barrier-to-autointegration factor;Breakpoint cluster region protein 1;cDNA, FLJ92232, highly similar to Homo sapiens barrier to autointegration factor 1 (BANF1), mRNA	BAF;BANF1;BCRG1	Barrier-to-autointegration factor;similar to barrier to autointegration factor 1	O75531;B2R4V4	2	1	1	1	27	27	27	10.058	89	0.00084179	1248000
319	3799			IPI00026970;IPI00878978	IPI00026970;IPI00878978	1;1	1;1	1;1	Chromatin-specific transcription elongation factor 140 kDa subunit;Facilitates chromatin transcription complex subunit SPT16;FACT 140 kDa subunit;FACT complex subunit SPT16;FACTp140;SUPT16H protein	FACT140;FACTP140;SUPT16H	FACT complex subunit SPT16;25 kDa protein	Q9Y5B9;Q0VGA3	2	1	1	1	1.1	1.1	1.1	119.91	1047	0.004756	385870
321	3272			IPI00027223;IPI00927256	IPI00027223;IPI00927256	1;1	1;1	1;1	Cytosolic NADP-isocitrate dehydrogenase;IDP;Isocitrate dehydrogenase [NADP] cytoplasmic;NADP(+)-specific ICDH;Oxalosuccinate decarboxylase;cDNA, FLJ92536, highly similar to Homo sapiens isocitrate dehydrogenase 1 (NADP+), soluble (IDH1), mRNA;Isocitrate dehydrogenase 1;Isocitrate dehydrogenase 1 (NADP+), soluble;IDH1 protein;Isocitrate dehydrogenase 1 (NADP+), soluble, isoform CRA_a;Putative unch…	IDH1;PICD;hCG_15937	Isocitrate dehydrogenase [NADP] cytoplasmic;cDNA FLJ57227, highly similar to Isocitrate dehydrogenase	O75874;B2R5M8;Q0QER2;Q567U4;Q6FHQ6;Q6FI37;Q6FIA4;Q7Z3V0;B4DXS4	2	1	1	1	3.1	3.1	3.1	46.659	414	0.0027974	113320
338	3527	201	14	IPI00029266;IPI00068430	IPI00029266;IPI00068430	1;1	1;1	1;1	Sm protein E;Small nuclear ribonucleoprotein E;Putative small nuclear ribonucleoprotein polypeptide E-like protein 1	SNRPE;SNRPEL1	Small nuclear ribonucleoprotein E;Putative small nuclear ribonucleoprotein polypeptide E-like protein 1	P62304;Q5VYJ4	2	1	1	1	12	12	12	10.803	92	0.00092703	1385400
346	184			IPI00030288;IPI00642913	IPI00030288;IPI00642913	1;1	1;1	1;1	DEAH box protein 35;Probable ATP-dependent RNA helicase DHX35;cDNA FLJ59566, highly similar to Probable ATP-dependent RNA helicase DHX35 (EC 3.6.1.-);cDNA FLJ58559, highly similar to Probable ATP-dependent RNA helicase DHX35 (EC 3.6.1.-);DEAH (Asp-Glu-Ala-His) box polypeptide 35	C20orf15;DDX35;DHX35;RP4-616B8.3-002	Probable ATP-dependent RNA helicase DHX35;DEAH (Asp-Glu-Ala-His) box polypeptide 35	Q9H5Z1;B4DL08;B4E0J0;Q5THR1	2	1	1	1	1.3	1.3	1.3	78.909	703	0.0083726	269100
356	1487			IPI00032038;IPI00479108	IPI00032038;IPI00479108	1;1	1;1	1;1	Carnitine O-palmitoyltransferase 1, liver isoform;Carnitine O-palmitoyltransferase I, liver isoform;Carnitine palmitoyltransferase 1A;cDNA, FLJ95058, highly similar to Homo sapiens carnitine palmitoyltransferase 1A (liver) (CPT1A),nuclear gene encoding mitochondrial protein, mRNA;Carnitine palmitoyltransferase I	CPT1;CPT1A	Isoform 1 of Carnitine O-palmitoyltransferase 1, liver isoform;Isoform 2 of Carnitine O-palmitoyltransferase 1, liver isoform	P50416-1;P50416;B2RAQ8;Q8WZ48;P50416-2	2	1	1	1	1.8	1.8	1.8	88.367	773	0.012873	119690
359	3508			IPI00032459;IPI00909671	IPI00032459;IPI00909671	1;1	1;1	1;1	Adapter-related protein complex 3 mu-1 subunit;AP-3 adapter complex mu3A subunit;AP-3 complex subunit mu-1;Mu3A-adaptin;Mu-adaptin 3A;Putative uncharacterized protein DKFZp586G1518;cDNA FLJ51284, highly similar to Adapter-relatedprotein complex 3 mu-1 subunit	AP3M1;DKFZp586G1518	AP-3 complex subunit mu-1;cDNA FLJ51284, highly similar to Adapter-relatedprotein complex 3 mu-1 subunit	Q9Y2T2;Q8NDP0;B4DRN6	2	1	1	1	2.9	2.9	2.9	46.939	418	0.0042597	87432
360	2837			IPI00032498;IPI00909903	IPI00032498;IPI00909903	1;1	1;1	1;1	Dynactin subunit 5;Dynactin subunit p25;cDNA FLJ57579, highly similar to Dynactin subunit 5	DCTN5	Dynactin subunit 5;cDNA FLJ57579, highly similar to Dynactin subunit 5	Q9BTE1;A8K9X8;B4DS97	2	1	1	1	6	6	6	20.126	182	0.0083111	186950
366	835			IPI00034049;IPI00399170	IPI00034049;IPI00399170	1;1	1;1	1;1	ATP-dependent helicase RENT1;Nonsense mRNA reducing factor 1;Regulator of nonsense transcripts 1;Up-frameshift suppressor 1 homolog;cDNA FLJ46894 fis, clone UTERU3019708, highly similar to Regulator of nonsense transcripts 1;PNORF1	KIAA0221;RENT1;UPF1;pNORF1	Isoform 1 of Regulator of nonsense transcripts 1;Isoform 2 of Regulator of nonsense transcripts 1	Q92900-1;Q92900;Q92900-2;B3KY55;O60385	2	1	1	1	1	1	1	124.34	1129	0.0015387	448500
382	1885			IPI00103521;IPI00337705	IPI00103521;IPI00337705	1;1	1;1	1;1	Stoned B;Stonin-2;Stonin 2;Stonin 2 variant;STON2 protein	STN2;STNB;STON2	Isoform 1 of Stonin-2;Isoform 2 of Stonin-2	Q8WXE9-1;Q8WXE9;Q17R23;Q59H11;Q6NT15;Q6NT31;Q6NT53;Q8WXE9-2	2	1	1	1	1	1	1	101.16	905	0.0061033	1043400
389	182			IPI00150269;IPI00218435	IPI00150269;IPI00218435	1;1	1;1	1;1	PRP4 homolog;U4/U6 small nuclear ribonucleoprotein Prp4;U4/U6 snRNP 60 kDa protein;WD splicing factor Prp4;cDNA, FLJ93619, highly similar to Homo sapiens PRP4 pre-mRNA processing factor 4 homolog (yeast) (PRPF4), mRNA;PRPF4 protein variant;PRPF4 protein;60 kDa U4/U6 snRNP-specific spliceosomal protein;PRP4 pre-mRNA processing factor 4 homolog (Yeast);PRP4 pre-mRNA processing factor 4 homolog (Yea…	PRP4;PRPF4;hCG_29193;RP11-110L1.4-001	Isoform 1 of U4/U6 small nuclear ribonucleoprotein Prp4;Isoform 2 of U4/U6 small nuclear ribonucleoprotein Prp4	O43172-1;O43172;B2R7V4;Q59EL4;Q6IAP9;O43172-2;Q5T1M7	2	1	1	1	3.1	3.1	3.1	58.449	522	5.3085e-05	122550
390	1401			IPI00152462;IPI00645620	IPI00152462;IPI00645620	1;1	1;1	1;1	Axonemal beta dynein heavy chain 3;Ciliary dynein heavy chain 3;Dnahc3-b;Dynein heavy chain 3, axonemal	DNAH3;DNAHC3B	Isoform 1 of Dynein heavy chain 3, axonemal;176 kDa protein	Q8TD57-1;Q8TD57	2	1	1	1	0.3	0.3	0.3	470.77	4116	0.007702	10160000
424	700			IPI00215911;IPI00792538	IPI00215911;IPI00792538	1;1	1;1	1;1	APEX nuclease;Apurinic-apyrimidinic endonuclease 1;DNA-(apurinic or apyrimidinic site) lyase;Protein REF-1;APEX nuclease (Multifunctional DNA repair enzyme) 1;APEX nuclease (Multifunctional DNA repair enzyme) 1, isoform CRA_a;cDNA FLJ76713, highly similar to Homo sapiens APEX nuclease (multifunctional DNA repair enzyme) 1 (APEX1), transcript variant 2, mRNA;Full-length cDNA clone CS0DI036YP02 of …	APE;APEX;APEX1;APX;HAP1;REF1;hCG_40473	DNA-(apurinic or apyrimidinic site) lyase;Putative uncharacterized protein APEX1	P27695;Q5TZP7;C9JG79	2	1	1	1	3.5	3.5	3.5	35.554	318	0.014045	228600
95	128;2480;3767			IPI00218187;IPI00005705	IPI00218187;IPI00005705	3;3	1;1	1;1	Protein phosphatase 1C catalytic subunit;Serine/threonine-protein phosphatase PP1-gamma catalytic subunit;cDNA FLJ60729, highly similar to Serine/threonine-protein phosphatase PP1-gammacatalytic subunit (EC 3.1.3.16);Serine/threonine-protein phosphatase	PPP1CC	Isoform Gamma-2 of Serine/threonine-protein phosphatase PP1-gamma catalytic subunit;Isoform Gamma-1 of Serine/threonine-protein phosphatase PP1-gamma catalytic subunit	P36873-2;P36873;P36873-1;B4DNE3;Q9UPN1	2	3	1	1	9.8	3	3	38.518	337	3.1743e-14	925700
456	1350			IPI00218733;IPI00789078	IPI00218733;IPI00789078	1;1	1;1	1;1	Superoxide dismutase [Cu-Zn]	SOD1	Superoxide dismutase [Cu-Zn];Superoxide dismutase	P00441;A8MST3	2	1	1	1	7.8	7.8	7.8	15.936	154	0.0078191	587860
482	3501			IPI00220362;IPI00916763	IPI00220362;IPI00916763	1;1	1;1	1;1	10 kDa chaperonin;10 kDa heat shock protein, mitochondrial;Chaperonin 10;Early-pregnancy factor;Chaperonin 10-related protein;Heat shock 10kDa protein 1 (Chaperonin 10), isoform CRA_b;Putative uncharacterized protein HSPE1	HSPE1;EPFP1;hCG_21429	10 kDa heat shock protein, mitochondrial;Putative uncharacterized protein HSPE1	P61604;Q53X54;Q9UNM1;B8ZZL8	2	1	1	1	13.7	13.7	13.7	10.932	102	4.4917e-05	333850
485	542;2383;2483	49	223	IPI00220642;IPI00910779	IPI00220642;IPI00910779	3;3	1;1	1;1	14-3-3 protein gamma;14-3-3 protein gamma, N-terminally processed;Protein kinase C inhibitor protein 1;cDNA FLJ14168 fis, clone NT2RP2001440, highly similar to 14-3-3 protein gamma;cDNA FLJ51843, highly similar to 14-3-3 protein gamma;cDNA FLJ52141, highly similar to 14-3-3 protein gamma	YWHAG	14-3-3 protein gamma;cDNA FLJ52141, highly similar to 14-3-3 protein gamma	P61981;B3KNB4;B4DHC4;B4DE78	2	3	1	1	13	5.7	5.7	28.302	247	1.4327e-20	343280
501	1855			IPI00289275;IPI00791803	IPI00289275;IPI00791803	1;1	1;1	1;1	Cartilage intermediate layer protein 1;Cartilage intermediate layer protein 1 C1;Cartilage intermediate layer protein 1 C2;Cartilage intermediate-layer protein	CILP;UNQ602/PRO1188	Cartilage intermediate layer protein 1;Similar to Cartilage intermediate layer protein	O75339	2	1	1	1	0.8	0.8	0.8	132.62	1184	0.010517	15552000
505	1426			IPI00291006;IPI00927864	IPI00291006;IPI00927864	1;1	1;1	1;1	Malate dehydrogenase, mitochondrial;Malate dehydrogenase	MDH2	Malate dehydrogenase, mitochondrial;Malate dehydrogenase	P40926;Q0QF37;Q6FHZ0;Q75MT9;B3KTM1	2	1	1	1	3.3	3.3	3.3	35.503	338	8.5869e-05	307720
519	3374			IPI00293746;IPI00642240	IPI00293746;IPI00642240	1;1	1;1	1;1	Multiple myeloma tumor-associated protein 2	C1orf35;MMTAG2	Isoform 1 of Multiple myeloma tumor-associated protein 2;Isoform 4 of Multiple myeloma tumor-associated protein 2	Q9BU76-1;Q9BU76;Q9BU76-4	2	1	1	1	5.3	5.3	5.3	29.411	263	0.0022888	152120
532	230			IPI00299086;IPI00478874	IPI00299086;IPI00478874	1;1	1;1	1;1	Melanoma differentiation-associated protein 9;Pro-TGF-alpha cytoplasmic domain-interacting protein 18;Scaffold protein Pbp1;Syndecan-binding protein 1;Syntenin-1;cDNA, FLJ92571, highly similar to Homo sapiens syndecan binding protein (syntenin) (SDCBP), mRNA;Syndecan binding protein (Syntenin);Syndecan binding protein (Syntenin), isoform CRA_c	MDA9;SDCBP;SYCL;hCG_1787561	Isoform 1 of Syntenin-1;Isoform 3 of Syntenin-1	O00560-1;O00560;B2R5Q7;O00560-3	2	1	1	1	6	6	6	32.444	298	1.8684e-07	114900
547	797			IPI00302850;IPI00943813	IPI00302850;IPI00943813	1;1	1;1	1;1	Small nuclear ribonucleoprotein Sm D1;Sm-D autoantigen;snRNP core protein D1	SNRPD1	Small nuclear ribonucleoprotein Sm D1;similar to small nuclear ribonucleoprotein D1 polypeptide 16kDa	P62314;B5BTZ1;Q7Z5A3	2	1	1	1	9.2	9.2	9.2	13.281	119	0.002374	0
562	3061			IPI00306382;IPI00306383	IPI00306382;IPI00306383	1;1	1;1	1;1	Secretory carrier-associated membrane protein 3;SCAMP3 protein	C1orf3;PROPIN1;SCAMP3	Isoform 1 of Secretory carrier-associated membrane protein 3;Isoform 2 of Secretory carrier-associated membrane protein 3	O14828-1;O14828;Q6FHJ5;O14828-2	2	1	1	1	4.6	4.6	4.6	38.287	347	0.00011794	127190
579	298;1473;1583;1991;3263;3366			IPI00339269;IPI00011134	IPI00339269;IPI00011134	6;3	1;1	1;1	Heat shock 70 kDa protein 6;Heat shock 70 kDa protein B';cDNA, FLJ93166, highly similar to Homo sapiens heat shock 70kDa protein 6 (HSP70B') (HSPA6), mRNA;cDNA FLJ36606 fis, clone TRACH2015654, highly similar to HEAT SHOCK 70 kDa PROTEIN 6;cDNA FLJ51847, highly similar to Heat shock 70 kDa protein 6;Heat shock 70kDa protein 6 (HSP70B') variant;Heat shock 70 kDa protein B;Putative heat shock 70 kD…	HSP70B';HSPA6;HSP70B;HSPA7	Heat shock 70 kDa protein 6;Putative heat shock 70 kDa protein 7	P17066;B2R6X5;B3KSM6;B4DHP5;Q53FC7;P48741	2	6	1	1	11.2	1.7	1.7	71.027	643	8.8413e-67	44795000
580	479			IPI00375380;IPI00549672	IPI00375380;IPI00549672	1;1	1;1	1;1	cDNA FLJ37456 fis, clone BRAWH2011096, highly similar to 26S proteasome non-ATPase regulatory subunit 13;26S proteasome non-ATPase regulatory subunit 13;26S proteasome regulatory subunit p40.5;26S proteasome regulatory subunit RPN9;26S proteasome regulatory subunit S11;cDNA, FLJ95595, highly similar to Homo sapiens proteasome (prosome, macropain) 26S subunit, non-ATPase, 13 (PSMD13), mRNA;cDNA FL…	PSMD13;hCG_37689	proteasome 26S non-ATPase subunit 13 isoform 2;HSPC027	B3KT15;Q9UNM6;B2RBM7;B4DJ66;Q53GN6;Q9UNM7;Q9Y6E3	2	1	1	1	2.6	2.6	2.6	42.942	378	0.014552	330460
582	640			IPI00376005;IPI00411704	IPI00376005;IPI00411704	1;1	1;1	1;1	eIF-4D;Eukaryotic initiation factor 5A isoform 1;Eukaryotic translation initiation factor 5A-1;Rev-binding factor	EIF5A	Isoform 2 of Eukaryotic translation initiation factor 5A-1;Isoform 1 of Eukaryotic translation initiation factor 5A-1	P63241-2;P63241;P63241-1	2	1	1	1	6.5	6.5	6.5	20.17	184	0.0040575	758970
479	2642			IPI00376570;IPI00219839	IPI00376570;IPI00219839	1;1	1;1	1;1	HIC1-related gene on chromosome 22 protein;Hic-3;Hypermethylated in cancer 2 protein;Zinc finger and BTB domain-containing protein 30	HIC2;HRG22;KIAA1020;ZBTB30	Isoform 1 of Hypermethylated in cancer 2 protein;Isoform 2 of Hypermethylated in cancer 2 protein	Q96JB3-1;Q96JB3;Q96JB3-2	2	1	1	1	1.6	1.6	1.6	66.155	615	0.0011593	5089900
614	2471			IPI00398131;IPI00854717	IPI00398131;IPI00854717	1;1	1;1	1;1	Protein lin-28 homolog B;LIN28B protein	CSDD2;LIN28B	Isoform 1 of Lin-28 homolog B;Isoform 2 of Lin-28 homolog B	Q6ZN17-1;Q6ZN17;A7E2T3;Q6ZN17-2	2	1	1	1	4.8	4.8	4.8	27.083	250	0.0034737	231400
626	3268			IPI00414860;IPI00926815	IPI00414860;IPI00926815	1;1	1;1	1;1	60S ribosomal protein L37a;Putative uncharacterized protein RPL37A;Ribosomal protein L37a, isoform CRA_c	RPL37A;hCG_16380	60S ribosomal protein L37a;Ribosomal protein L37a, isoform CRA_c	P61513;C9J4Z3	2	1	1	1	19.6	19.6	19.6	10.275	92	0.00075088	165490
637	473;2202	360	33	IPI00420117;IPI00746004	IPI00420117;IPI00746004	2;2	1;1	1;1	Ribosomal protein S27;40S ribosomal protein S27-like	RPS27L	Putative uncharacterized protein RPS27L;40S ribosomal protein S27-like protein	C9JLI6;Q71UM5	2	2	1	1	24.7	11.3	11.3	10.886	97	2.9969e-06	585180
638	2132			IPI00438229;IPI00438230	IPI00438229;IPI00438230	1;1	1;1	1;1	KRAB-associated protein 1;KRAB-interacting protein 1;Nuclear corepressor KAP-1;RING finger protein 96;Transcription intermediary factor 1-beta;Tripartite motif-containing protein 28;cDNA, FLJ94025, highly similar to Homo sapiens tripartite motif-containing 28 (TRIM28), mRNA	KAP1;RNF96;TIF1B;TRIM28	Isoform 1 of Transcription intermediary factor 1-beta;Isoform 2 of Transcription intermediary factor 1-beta	Q13263-1;Q13263;B2R8R5;Q13263-2	2	1	1	1	2	2	2	88.549	835	3.738e-05	162870
665	470;574;607;626;660;714;743;834;933;956;970;1100;1205;1261;1373;1513;1765;1825;1829;1895;2055;2109;2141;2174;2240;2277;2378;2384;2449;2512;2611;2659;2766;2795;2915;2952;2963;2975;3012;3149;3191;3213;3491;3566;3667	250;251;252;253;254;255;256	109;492;762;879;1042;1694;1838	IPI00513791;IPI00815886	IPI00513791;IPI00815886	45;45	45;45	1;1	Dedicator of cytokinesis protein 7	DOCK7;KIAA1771	Isoform 1 of Dedicator of cytokinesis protein 7;Isoform 5 of Dedicator of cytokinesis protein 7	Q96N67-1;Q96N67;Q96N67-5	2	45	45	1	25.3	25.3	0.7	242.56	2140	3.3813e-192	73426000
351	3010			IPI00514501;IPI00031570	IPI00514501;IPI00031570	1;1	1;1	1;1	Chromosome 1 open reading frame 57;Chromosome 1 open reading frame 57, isoform CRA_a;Nucleoside triphosphate phosphohydrolase;Nucleoside-triphosphatase C1orf57;cDNA, FLJ95865;Chromosome 1 open reading frame 57, isoform CRA_d	C1orf57;hCG_15829;RP4-659I19.2-002;RP4-659I19.2-001	Chromosome 1 open reading frame 57, isoform CRA_a;Nucleoside-triphosphatase C1orf57	Q5TDF0;Q9BSD7;Q5TDE9	2	1	1	1	6.6	6.6	6.6	25.072	228	0.0023692	218360
544	1758;2007			IPI00552413;IPI00301923	IPI00552413;IPI00301923	2;2	1;1	1;1	C-2K;Cell division cycle 2-like protein kinase 4;Cell division protein kinase 9;Cyclin-dependent kinase 9;Serine/threonine-protein kinase PITALRE;cDNA, FLJ94450, highly similar to Homo sapiens cyclin-dependent kinase 9 (CDC2-related kinase) (CDK9), mRNA	CDC2L4;CDK9	Isoform 2 of Cell division protein kinase 9;Isoform 1 of Cell division protein kinase 9	P50750-2;P50750;B2R9L6;B5BU53;P50750-1	2	2	1	1	3.5	1.8	1.8	53.365	489	0.0030783	193730
678	1612;1754;2910			IPI00554788;IPI00794267	IPI00554788;IPI00794267	3;3	1;1	1;1	Cell proliferation-inducing gene 46 protein;Cytokeratin-18;Keratin, type I cytoskeletal 18;Keratin-18;cDNA, FLJ94640, highly similar to Homo sapiens keratin 18 (KRT18), mRNA	CYK18;KRT18;PIG46	Keratin, type I cytoskeletal 18;18 kDa protein	P05783;B2RA03	2	3	1	1	6.7	3	3	48.057	430	4.4093e-08	166640
412	1120			IPI00639942;IPI00182289	IPI00639942;IPI00182289	1;1	1;1	1;1	Putative uncharacterized protein RPS29;Ribosomal protein S29;40S ribosomal protein S29	RPS29	ribosomal protein S29 isoform 2;40S ribosomal protein S29	A8MZ73;P62273	2	1	1	1	16.4	16.4	16.4	8.0874	67	2.0702e-05	1221800
642	29			IPI00830108;IPI00455199	IPI00830108;IPI00455199	1;1	1;1	1;1	DnaJ homolog subfamily C member 2;M-phase phosphoprotein 11;Zuotin-related factor 1;DNAJC2 protein	DNAJC2;MPHOSPH11;MPP11;ZRF1	Isoform 1 of DnaJ homolog subfamily C member 2;Isoform 2 of DnaJ homolog subfamily C member 2	Q99543-1;Q99543;A4VCI0;Q08AR5;Q99543-2;Q6P5S9	2	1	1	1	1.8	1.8	1.8	71.896	621	0.011896	165520
453	3434			IPI00873466;IPI00218493	IPI00873466;IPI00218493	1;1	1;1	1;1	Putative uncharacterized protein HPRT1;Hypoxanthine-guanine phosphoribosyltransferase;HPRT1 protein	HPRT1;HPRT	Putative uncharacterized protein HPRT1;Hypoxanthine-guanine phosphoribosyltransferase	A8MSU4;P00492;Q6LET3	2	1	1	1	6	6	6	24.581	218	0.0034739	808380
728	6;46;56;293;294;493;771;772;851;1180;1253;1279;1388;1560;1670;2118;2125;2319;2320;2502;2515;2522;2688;2720;2822;2834;2835;2923;2957;2971;2983;2999;3001;3034;3287;3288;3295;3420;3665;3763	103;104;105	401;509;619	IPI00883896;IPI00940308	IPI00883896;IPI00940308	40;32	1;1	1;1	Epithelial protein lost in neoplasm beta variant		LIM domain and actin binding 1 isoform a;LIM domain and actin binding 1 isoform c	Q53GG0;Q59FE8	2	40	1	1	53.4	2	2	85.223	760	0	1979700
47	1585			IPI00893918;IPI00000873	IPI00893918;IPI00000873	1;1	1;1	1;1	Valyl-tRNA synthetase;Protein G7a;Valine--tRNA ligase	DAAP-21F2.2-001;DAMC-117B11.3-001;VARS;G7A;VARS2	Valyl-tRNA synthetase;Valyl-tRNA synthetase	B0V043;P26640	2	1	1	1	1.2	1.2	1.2	140.46	1264	8.471e-06	156190
324	186;597			IPI00909366;IPI00027255	IPI00909366;IPI00027255	2;2	1;1	1;1	cDNA FLJ60058, highly similar to Myosin light chain 1, slow-twitch muscle A isoform;Myosin light chain 1 slow-twitch muscle A isoform;Myosin light chain 6B;Smooth muscle and nonmuscle myosin light chain alkali 6B	MLC1SA;MYL6B	cDNA FLJ60058, highly similar to Myosin light chain 1, slow-twitch muscle A isoform;Myosin light chain 6B	B4E368;P14649	2	2	1	1	9.4	3.6	3.6	24.541	223	4.0259e-09	560480
188	3803			IPI00910816;IPI00013830	IPI00910816;IPI00013830	1;1	1;1	1;1	cDNA FLJ59238, highly similar to SNW domain-containing protein 1;Nuclear protein SkiP;Nuclear receptor coactivator NCoA-62;Ski-interacting protein;SNW domain-containing protein 1;cDNA FLJ51388, highly similar to SNW domain-containing protein 1;cDNA, FLJ78986, highly similar to SNW domain-containing protein 1;SNW1 protein	SKIIP;SKIP;SNW1	cDNA FLJ59238, highly similar to SNW domain-containing protein 1;SNW domain-containing protein 1	B4DEG7;Q13573;A8K8A9;B4DY36;B7Z9X2;Q0D2M5;Q6I9S2;Q6P151	2	1	1	1	2.6	2.6	2.6	65.459	571	0.0010022	224490
367	2223			IPI00922223;IPI00034159	IPI00922223;IPI00034159	1;1	1;1	1;1	cDNA FLJ54755, highly similar to Vacuolar ATP synthase subunit d (EC 3.6.3.14);32 kDa accessory protein;Vacuolar proton pump subunit d 1;V-ATPase 40 kDa accessory protein;V-ATPase AC39 subunit;V-type proton ATPase subunit d 1;cDNA, FLJ93507, highly similar to Homo sapiens ATPase, H+ transporting, lysosomal 38kDa, V0 subunit d isoform 1 (ATP6V0D1), mRNA;cDNA FLJ59090, highly similar to Vacuolar AT…	ATP6D;ATP6V0D1;VPATPD	cDNA FLJ54755, highly similar to Vacuolar ATP synthase subunit d;V-type proton ATPase subunit d 1	B7Z6L9;P61421;B2R7M1;B7Z788;C6SUN6	2	1	1	1	2.8	2.8	2.8	44.661	392	0.015144	119640
103	2351			IPI00924574;IPI00006662	IPI00924574;IPI00006662	1;1	1;1	1;1	Putative uncharacterized protein APOD;Apolipoprotein D	APOD	Putative uncharacterized protein APOD;Apolipoprotein D	C9JF17;P05090	2	1	1	1	5.1	5.1	5.1	24.158	215	0.0066	221630
74	1338;3425			IPI00003881;IPI00923539;IPI00908896	IPI00003881;IPI00923539;IPI00908896	2;1;1	1;0;0	1;0;0	Heterogeneous nuclear ribonucleoprotein F;Heterogeneous nuclear ribonucleoprotein F, N-terminally processed;Nucleolin-like protein mcs94-1;cDNA FLJ57121, highly similar to Heterogeneous nuclear ribonucleoprotein F;cDNA FLJ58205, highly similar to Heterogeneous nuclear ribonucleoprotein H';cDNA FLJ54533, highly similar to Heterogeneous nuclear ribonucleoprotein H	HNRNPF;HNRPF;OK/SW-cl.23	Heterogeneous nuclear ribonucleoprotein F;cDNA FLJ58205, highly similar to Heterogeneous nuclear ribonucleoprotein H';cDNA FLJ54533, highly similar to Heterogeneous nuclear ribonucleoprotein H	P52597;B4DKS8;Q8NI96;B4DP00;B4DP51	3	2	1	1	6.3	3.9	3.9	45.671	415	3.7394e-16	905370
15	890;904;905;959;1958;2369;2370;3696	8	378	IPI00554648;CON__P05787;CON__Q6ISB0;CON__Q9NSB2;IPI00300052;CON__Q9H552;IPI00017870;CON__P08729;IPI00306959;CON__Q3KNV1;CON__Q9DCV7;IPI00792841;IPI00793917;IPI00793184;IPI00013164;IPI00791554	IPI00554648;CON__P05787;CON__Q6ISB0;CON__Q9NSB2;IPI00300052;CON__Q9H552;IPI00017870;CON__P08729;IPI00306959;CON__Q3KNV1;CON__Q9DCV7;IPI00792841	8;8;4;4;4;4;4;4;4;4;4;4;2;1;1;1	1;1;1;1;1;1;1;1;1;1;1;1;1;1;1;1	0;0;0;0;0;0;0;0;0;0;0;0;0;0;0;0	Cytokeratin-8;Keratin, type II cytoskeletal 8;Keratin-8;Type-II keratin Kb8;cDNA FLJ77754, highly similar to Homo sapiens keratin 8 (KRT8), mRNA;KRT8 protein;Keratin, type II cuticular Hb4;Keratin-84;Type II hair keratin Hb4;Type-II keratin Kb24;Keratin-8-like protein 1.;Cytokeratin-7;Keratin, type II cytoskeletal 7;Keratin-7;Sarcolectin;Type-II keratin Kb7;KRT7 protein;Putative uncharacterized p…	CYK8;KRT8;KRT84;KRTHB4;KRT8P11;RP11-13B9.3-001;KRT7;SCL;Krt2-7;Krt7	Keratin, type II cytoskeletal 8;>P05787 SWISS-PROT:P05787 Tax_Id=9606 Gene_Symbol=KRT8 Keratin, type II cytoskeletal 8;>Q6ISB0 TREMBL:Q6ISB0 Keratin, hair, basic, 4 - Homo sapiens (Human).;>Q9NSB2 SWISS-PROT:Q9NSB2 Keratin, type II cuticular Hb4 (Hair kera	P05787;A8K4H3;Q7L4M3;Q969I0;Q6ISB0;Q9NSB2;Q9H552;P08729;Q3KNV1;Q96GE1;Q9DCV7;B3KY79	16	8	1	0	8.9	1.7	0	53.704	483	5.4278e-27	674320			+
672	997;3347			IPI00550731;IPI00939470;IPI00942608;IPI00941420;IPI00939805;IPI00784773;IPI00941203;IPI00889156;IPI00940952;IPI00941650;IPI00942387;IPI00784985;IPI00940069;IPI00853045;IPI00909649	IPI00550731;IPI00939470;IPI00942608;IPI00941420;IPI00939805;IPI00784773;IPI00941203;IPI00889156;IPI00940952;IPI00941650;IPI00942387;IPI00784985;IPI00940069;IPI00853045;IPI00909649	2;1;1;1;1;1;1;1;1;1;1;1;1;1;1	1;1;1;1;1;1;1;1;1;1;1;1;1;1;1	0;0;0;0;0;0;0;0;0;0;0;0;0;0;0	Putative uncharacterized protein;Putative uncharacterized protein ENSP00000415360;Putative uncharacterized protein ENSP00000392389;J kappa 5;IGK@ protein;Immunoblobulin light chain;Ig kappa chain C region;Anti-RhD monoclonal T125 kappa light chain	IGK@;IGKC	Putative uncharacterized protein;26 kDa protein;Putative uncharacterized protein IGKC;26 kDa protein;26 kDa protein;Putative uncharacterized protein;Putative uncharacterized protein IGKC;IGK@ protein;Ig kappa chain C region;26 kDa protein;26 kDa protein;IG	Q8TCD0;C9JEE5;C9J327;Q7Z3Y4;C9J2E4;Q15537;Q6PIL8;Q0KKI6;Q6PJF2;P01834;Q5EFE6	15	2	1	0	13.8	8.4	0	26.234	239	2.7278e-13	3248100
699	997;998			IPI00743194;IPI00829600;IPI00939996;IPI00829947;IPI00924820;IPI00829663;IPI00893819;IPI00827829;IPI00953695;IPI00387107;IPI00384397;IPI00827773;IPI00736885;IPI00854709;IPI00922330	IPI00743194;IPI00829600;IPI00939996;IPI00829947;IPI00924820;IPI00829663;IPI00893819;IPI00827829;IPI00953695;IPI00387107;IPI00384397;IPI00827773;IPI00736885;IPI00854709;IPI00922330	2;2;1;1;1;1;1;1;1;1;1;1;1;1;1	1;1;1;1;0;1;1;1;1;1;1;1;1;1;1	0;0;0;0;0;0;0;0;0;0;0;0;0;0;0	Kappa light chain variable region;Ig kappa chain V-II region RPMI 6410;HRV Fab N8-VL;Ig kappa chain V-II region GM607;Ig kappa chain V-II region Cum;Myosin-reactive immunoglobulin light chain variable region;Cold agglutinin FS-1 L-chain;Ig kappa chain V-II region TEW;Burkitt's lymphoma translocation t(2;8) encoding kappa light chain, . Chromosome 8q+ break point.;Putative uncharacterized protein	IGKV A18	Kappa light chain variable region (Fragment);Putative uncharacterized protein ENSP00000374803;Ig kappa chain V-II region RPMI 6410;Putative uncharacterized protein ENSP00000419353;Putative uncharacterized protein ENSP00000419300;13 kDa protein;13 kDa prote	A2NJV5;A6NFM8;P06310;C9JV92;C9JVV8;A2IPI1;P06309;P01614;Q9UL80;A2NB45;P01617;A0N2N3;A6NK26;B7ZMG8	15	2	1	0	16.5	10.7	0	13.182	121	2.1969e-08	2219000000
433	80;194;195;196;254;302;303;380;645;1227;1228;1296;1551;1552;1638;1704;1752;1808;1932;1939;2186;2630;2749;2879;2895;3703;3788	265;266	141;208	IPI00216135;IPI00940084;IPI00604537;IPI00018853;IPI00940343;IPI00000230;IPI00909308	IPI00216135;IPI00940084;IPI00604537;IPI00018853;IPI00940343	27;25;23;23;21;13;6	1;1;1;1;1;1;0	0;0;0;0;0;0;0	Alpha-tropomyosin;Tropomyosin alpha-1 chain;Tropomyosin-1;Tropomyosin isoform;cDNA FLJ16459 fis, clone BRCAN2002473, moderately similar to Tropomyosin, fibroblast isoform 2;Tropomyosin 1 (Alpha), isoform CRA_f	C15orf13;TMSA;TPM1;hCG_33495	Isoform 3 of Tropomyosin alpha-1 chain;37 kDa protein;tropomyosin 1 alpha chain isoform 3;Tropomyosin isoform;Tropomyosin 1 (Alpha), isoform CRA_f	P09493-3;P09493;Q15657;Q6ZN40	7	27	1	0	58.1	2.8	0	32.876	284	9.2188e-214	15485000
525	80;194;195;196;254;302;303;380;645;1227;1228;1296;1551;1552;1638;1704;1752;1808;1932;1939;2186;2630;2749;2878;2895;3703;3788	265;266	141;208	IPI00296039;IPI00941861;IPI00014581;IPI00442894;IPI00915324	IPI00296039;IPI00941861;IPI00014581;IPI00442894	27;23;23;17;13	27;23;23;17;13	0;0;0;0;0	Alpha-tropomyosin;Tropomyosin alpha-1 chain;Tropomyosin-1;TPMsk1;Putative uncharacterized protein TPM1;Tropomyosin 1 (Alpha), isoform CRA_o;cDNA FLJ26372 fis, clone HRT06233	C15orf13;TMSA;TPM1;hCG_33495	Isoform 4 of Tropomyosin alpha-1 chain;Tropomyosin 1 (Alpha), isoform CRA_o;Isoform 1 of Tropomyosin alpha-1 chain;cDNA FLJ26372 fis, clone HRT06233	P09493-4;P09493;Q8TCG4;C9IZA2;P09493-1;Q6ZP76	5	27	27	0	59.9	59.9	0	32.847	284	8.9082e-216	255130000
660	190;269;398;638;801;802;1297;1298;1551;1552;1556;1684;1703;1752;1932;2185;2237;2485;2749;3139;3140;3703;3792	272	105	IPI00479185;IPI00477649;IPI00643370	IPI00479185;IPI00477649;IPI00643370	23;21;15	1;1;1	0;0;0	Tropomyosin 3;Tropomyosin 3, isoform CRA_a	RP11-205M9.1-009;TPM3;hCG_1997142;RP11-205M9.1-010;RP11-205M9.1-011	tropomyosin 3 isoform 4;tropomyosin 3 isoform 5;Tropomyosin 3	Q5VU66;Q5VU72;Q5VU63	3	23	1	0	49.6	2.8	0	28.87	248	2.5745e-255	4557100
24	64;138;267;557;890;904;905;959;1210;1814;2363;2369;2370;2377;2403;2571;2629;2660;2852;2941;3064;3065;3676;3696;3700	7;8	279;452	IPI00299145;CON__P48668	IPI00299145;CON__P48668	25;25	2;2	0;0	Cytokeratin-6C;Cytokeratin-6E;Keratin K6h;Keratin, type II cytoskeletal 6C;Keratin-6C;Type-II keratin Kb12;cDNA FLJ54379, highly similar to Keratin, type II cytoskeletal 6E	KRT6C;KRT6E	Keratin, type II cytoskeletal 6C;>P48668 SWISS-PROT:P48668 Tax_Id=9606 Gene_Symbol=KRT6C Keratin, type II cytoskeletal 6C	P48668;B4DRY0	2	25	2	0	36.3	3.5	0	60.024	564	3.5326e-69	2188500			+
66	150;369;501;674;739;842;922;1421;1470;1472;1584;1586;1732;1735;1748;2138;2259;2317;2434;2470;2797;2986;3031;3108;3161;3297;3474;3475;3598;3650	57;58;59;60	149;154;197;333	IPI00003362	IPI00003362	30	30	29	78 kDa glucose-regulated protein;Endoplasmic reticulum lumenal Ca(2+)-binding protein grp78;Heat shock 70 kDa protein 5;Immunoglobulin heavy chain-binding protein;cDNA FLJ60062, highly similar to 78 kDa glucose-regulated protein;HSPA5 protein	GRP78;HSPA5	HSPA5 protein	P11021;B4DEF7;Q2KHP4	1	30	30	29	44.7	44.7	44.7	72.421	655	2.1411e-242	297840000
[truncated: 144 more rows]
